# Supplementary material for: Management of Patient-Reported Outcome (PRO) Alerts in Clinical Trials: A Cross Sectional Survey
Source: PLoS One. 2016 Jan 19;11(1):e0144658. doi: 10.1371/journal.pone.0144658 (PMC4718453; doi:10.1371/journal.pone.0144658)
Supplement: S2 File — (XLSX) [file pone.0144658.s002.xlsx]

## Sheet: Research Nurses
ID	First, some questions about yourself. How long have you been qualified as a nurse?	How long have you worked as a research nurse in total?	Thinking about the <u>last</u> trial you worked on that used a Quality of Life or other Patient-Reported Outcome measure.<p>Were you employed as a research nurse in primary care or secondary care?</p>	Thinking about the <u>last</u> trial you worked on that used a Quality of Life or other Patient-Reported Outcome measure.<p>Were you employed as a research nurse in primary care or secondary care?</p> - Other (please specify)	Which of the following clinical areas did the trial cover? PLEASE TICK ALL THAT APPLY - General Practice	Which of the following clinical areas did the trial cover? PLEASE TICK ALL THAT APPLY - Orthopaedics	Which of the following clinical areas did the trial cover? PLEASE TICK ALL THAT APPLY - General Medicine	Which of the following clinical areas did the trial cover? PLEASE TICK ALL THAT APPLY - Rheumatology	Which of the following clinical areas did the trial cover? PLEASE TICK ALL THAT APPLY - Cardiovascular	Which of the following clinical areas did the trial cover? PLEASE TICK ALL THAT APPLY - Oncology	Which of the following clinical areas did the trial cover? PLEASE TICK ALL THAT APPLY - Elderly Care	Which of the following clinical areas did the trial cover? PLEASE TICK ALL THAT APPLY - Respiratory	Which of the following clinical areas did the trial cover? PLEASE TICK ALL THAT APPLY - Opthalmology	Which of the following clinical areas did the trial cover? PLEASE TICK ALL THAT APPLY - Obstetrics & Gynaecology	Which of the following clinical areas did the trial cover? PLEASE TICK ALL THAT APPLY - Paediatrics	Which of the following clinical areas did the trial cover? PLEASE TICK ALL THAT APPLY - Neurology	Which of the following clinical areas did the trial cover? PLEASE TICK ALL THAT APPLY - Other(s) (please specify)	Which of the following Patient-Reported Outcome Measures did the trial use? PLEASE TICK ALL THAT APPLY - Euroqol EQ-5D	Which of the following Patient-Reported Outcome Measures did the trial use? PLEASE TICK ALL THAT APPLY - Health Assessment Questionnaire (HAQ)	Which of the following Patient-Reported Outcome Measures did the trial use? PLEASE TICK ALL THAT APPLY - Nottingham Health Profile (NHP)	Which of the following Patient-Reported Outcome Measures did the trial use? PLEASE TICK ALL THAT APPLY - SF-12® Health Survey <u>or</u> SF-12v2™ Health Survey	Which of the following Patient-Reported Outcome Measures did the trial use? PLEASE TICK ALL THAT APPLY - SF-36® Health Survey <u>or</u> SF-36v2™ Health Survey	Which of the following Patient-Reported Outcome Measures did the trial use? PLEASE TICK ALL THAT APPLY - Hospital Anxiety and Depression scale (HAD)	Which of the following Patient-Reported Outcome Measures did the trial use? PLEASE TICK ALL THAT APPLY - Arthritis Impact Measurement Scales (AIMS2)	Which of the following Patient-Reported Outcome Measures did the trial use? PLEASE TICK ALL THAT APPLY - EORTC QLQ - C30 (Core Questionnaire)	Which of the following Patient-Reported Outcome Measures did the trial use? PLEASE TICK ALL THAT APPLY - Minnesota Living with Heart Failure © Questionnaire (MLHF)	Which of the following Patient-Reported Outcome Measures did the trial use? PLEASE TICK ALL THAT APPLY - Oxford Hip Score (OHS)	Which of the following Patient-Reported Outcome Measures did the trial use? PLEASE TICK ALL THAT APPLY - Oxford Knee Score (OKS)	Which of the following Patient-Reported Outcome Measures did the trial use? PLEASE TICK ALL THAT APPLY - Roland-Morris Disability Questionnaire (RMDQ)	Which of the following Patient-Reported Outcome Measures did the trial use? PLEASE TICK ALL THAT APPLY - Don't know	Which of the following Patient-Reported Outcome Measures did the trial use? PLEASE TICK ALL THAT APPLY - Can't remember	Thinking about the <u>last</u> trial you worked on that used a Quality of Life or other Patient-Reported Outcome measure. <p>What assistance did you give to the trial participants during the completion of the questionnaire? PLEASE TICK ALL THAT APPLY</p> - I read the questions out to the participants.	Thinking about the <u>last</u> trial you worked on that used a Quality of Life or other Patient-Reported Outcome measure. <p>What assistance did you give to the trial participants during the completion of the questionnaire? PLEASE TICK ALL THAT APPLY</p> - I helped participants to understand the questions.	Thinking about the <u>last</u> trial you worked on that used a Quality of Life or other Patient-Reported Outcome measure. <p>What assistance did you give to the trial participants during the completion of the questionnaire? PLEASE TICK ALL THAT APPLY</p> - The participants gave me the answers and I filled in the questionnaire.	Thinking about the <u>last</u> trial you worked on that used a Quality of Life or other Patient-Reported Outcome measure. <p>What assistance did you give to the trial participants during the completion of the questionnaire? PLEASE TICK ALL THAT APPLY</p> - I gave no assistance, the participants filled in their questionnaires independently.	Thinking about the <u>last</u> trial you worked on that used a Quality of Life or other Patient-Reported Outcome measure. <p>What assistance did you give to the trial participants during the completion of the questionnaire? PLEASE TICK ALL THAT APPLY</p> - Other (please specify)	During this trial, if the participant had to complete the Quality of Life or other Patient-Reported Outcome Measure questionnaire <u>in clinic</u>, when did they do so?	During this trial, if the participant had to complete the Quality of Life or other Patient-Reported Outcome Measure questionnaire <u>in clinic</u>, when did they do so? - Other (please specify)	During this trial, which of the following did you do <u>after</u> trial participants had completed their Quality of Life/Patient-Reported Outcome questionnaires? PLEASE TICK ALL THAT APPLY - I sent the questionnaire to the data inputting centre without looking at it.	During this trial, which of the following did you do <u>after</u> trial participants had completed their Quality of Life/Patient-Reported Outcome questionnaires? PLEASE TICK ALL THAT APPLY - I looked at the completed questionnaire to see if the participant had missed out any questions.	During this trial, which of the following did you do <u>after</u> trial participants had completed their Quality of Life/Patient-Reported Outcome questionnaires? PLEASE TICK ALL THAT APPLY - If I discovered missing items, I prompted participants to complete them.	During this trial, which of the following did you do <u>after</u> trial participants had completed their Quality of Life/Patient-Reported Outcome questionnaires? PLEASE TICK ALL THAT APPLY - I looked at the completed questionnaire to see if there were any scoring errors (e.g. 2 options selected instead of 1, scoring the wrong way round etc).	During this trial, which of the following did you do <u>after</u> trial participants had completed their Quality of Life/Patient-Reported Outcome questionnaires? PLEASE TICK ALL THAT APPLY - If I suspected a scoring error, I prompted participants to look again at some questions, to ensure they had understood them correctly.	Thinking about the <u>last</u> trial you worked on that used a Quality of Life or other Patient-Reported Outcome measure. <p>Please read the following statements. In each case, please answer 'yes', 'no', or 'not applicable'.</p> - The trial <b>protocol</b> included information about Quality of Life/Patient-Reported Outcome measurement.	Thinking about the <u>last</u> trial you worked on that used a Quality of Life or other Patient-Reported Outcome measure. <p>Please read the following statements. In each case, please answer 'yes', 'no', or 'not applicable'.</p> - I felt the trial <b>protocol</b> content covering Quality of Life/Patient-Reported Outcome measurement was adequate for my needs.	Thinking about the <u>last</u> trial you worked on that used a Quality of Life or other Patient-Reported Outcome measure. <p>Please read the following statements. In each case, please answer 'yes', 'no', or 'not applicable'.</p> - I received trial <b>training</b> that included information on Quality of Life/Patient-Reported Outcome measurement.	Thinking about the <u>last</u> trial you worked on that used a Quality of Life or other Patient-Reported Outcome measure. <p>Please read the following statements. In each case, please answer 'yes', 'no', or 'not applicable'.</p> - I felt the trial <b>training</b> I received on Quality of Life/Patient-Reported Outcome measurement was adequate for my needs.	Thinking about the <u>last</u> trial you worked on that used a Quality of Life or other Patient-Reported Outcome Measure. <p>Please read the following statements. In each case, please answer 'yes' or 'no'.</p> - It was <u>explained to me</u> why the Quality of Life/Patient-Reported Outcome Measure data was being collected in the trial.	Thinking about the <u>last</u> trial you worked on that used a Quality of Life or other Patient-Reported Outcome Measure. <p>Please read the following statements. In each case, please answer 'yes' or 'no'.</p> - I was confident I could <u>explain to trial participants</u> why the Quality of Life/Patient-Reported Outcome Measure data was being collected in the trial.
1	10 years or more	1-3 years	Secondary Care													Neurology		Euroqol EQ-5D	Health Assessment Questionnaire (HAQ)		SF-12® Health Survey <u>or</u> SF-12v2™ Health Survey		Hospital Anxiety and Depression scale (HAD)												I gave no assistance, the participants filled in their questionnaires independently.		Variable, sometimes before and sometimes after their Consultant/Doctor appointment.			I looked at the completed questionnaire to see if the participant had missed out any questions.	If I discovered missing items, I prompted participants to complete them.			Yes	Yes	Yes	Yes	No	Yes
2	10 years or more	1-3 years	Secondary Care														Dematology	Euroqol EQ-5D	Health Assessment Questionnaire (HAQ)													I read the questions out to the participants.	I helped participants to understand the questions.	The participants gave me the answers and I filled in the questionnaire.	I gave no assistance, the participants filled in their questionnaires independently.		Variable, sometimes before and sometimes after their Consultant/Doctor appointment.			I looked at the completed questionnaire to see if the participant had missed out any questions.	If I discovered missing items, I prompted participants to complete them.			Yes	Yes	Yes	Yes	Yes	Yes
3	10 years or more	10 years or more	Secondary Care							Oncology															EORTC QLQ - C30 (Core Questionnaire)										I gave no assistance, the participants filled in their questionnaires independently.	patients were invited to ask if there were questions that they did not understand	Always before their Consultant/Doctor appointment.			I looked at the completed questionnaire to see if the participant had missed out any questions.	If I discovered missing items, I prompted participants to complete them.			Yes	Yes	No	Not applicable	Yes	Yes
4	7-9 years	1-3 years	Secondary Care														Gastroenterology	Euroqol EQ-5D																	I gave no assistance, the participants filled in their questionnaires independently.		Always after their Consultant/Doctor appointment.			I looked at the completed questionnaire to see if the participant had missed out any questions.	If I discovered missing items, I prompted participants to complete them.			Yes	Yes	No	Not applicable	No	Yes
5	10 years or more	1-3 years	Secondary Care						Cardiovascular								stroke and diabetes	Euroqol EQ-5D														I read the questions out to the participants.	I helped participants to understand the questions.	The participants gave me the answers and I filled in the questionnaire.	I gave no assistance, the participants filled in their questionnaires independently.		Not applicable.			I looked at the completed questionnaire to see if the participant had missed out any questions.				Yes	Yes	No	Yes	Yes	Yes
6	10 years or more	1-3 years	Secondary Care							Oncology															EORTC QLQ - C30 (Core Questionnaire)										I gave no assistance, the participants filled in their questionnaires independently.		Not applicable.		I sent the questionnaire to the data inputting centre without looking at it.	I looked at the completed questionnaire to see if the participant had missed out any questions.	If I discovered missing items, I prompted participants to complete them.			Yes	Yes	Yes	Yes	Yes	Yes
7	10 years or more	7-9 years	Secondary Care							Oncology								Euroqol EQ-5D	Health Assessment Questionnaire (HAQ)				Hospital Anxiety and Depression scale (HAD)		EORTC QLQ - C30 (Core Questionnaire)								I helped participants to understand the questions.				Variable, sometimes before and sometimes after their Consultant/Doctor appointment.			I looked at the completed questionnaire to see if the participant had missed out any questions.				Yes	Yes	Yes	Yes	No	No
8	10 years or more	Less than 1 year	Secondary Care						Cardiovascular									Euroqol EQ-5D														I read the questions out to the participants.		The participants gave me the answers and I filled in the questionnaire.			Not applicable.			I looked at the completed questionnaire to see if the participant had missed out any questions.	If I discovered missing items, I prompted participants to complete them.			Yes	Yes	No	Not applicable	Yes	Yes
9	10 years or more	1-3 years	Secondary Care														stroke	Euroqol EQ-5D	Health Assessment Questionnaire (HAQ)				Hospital Anxiety and Depression scale (HAD)									I read the questions out to the participants.		The participants gave me the answers and I filled in the questionnaire.			Always after their Consultant/Doctor appointment.			I looked at the completed questionnaire to see if the participant had missed out any questions.				No	No	No	No	No	No
10	7-9 years	1-3 years	Secondary Care														Stroke	Euroqol EQ-5D				SF-36® Health Survey <u>or</u> SF-36v2™ Health Survey	Hospital Anxiety and Depression scale (HAD)									I read the questions out to the participants.	I helped participants to understand the questions.	The participants gave me the answers and I filled in the questionnaire.	I gave no assistance, the participants filled in their questionnaires independently.		Not applicable.			I looked at the completed questionnaire to see if the participant had missed out any questions.	If I discovered missing items, I prompted participants to complete them.			Yes	Yes	No	Not applicable	Yes	Yes
11	10 years or more	1-3 years	Secondary Care														renal	Euroqol EQ-5D																	I gave no assistance, the participants filled in their questionnaires independently.			when attended for treatment		I looked at the completed questionnaire to see if the participant had missed out any questions.		I looked at the completed questionnaire to see if there were any scoring errors (e.g. 2 options selected instead of 1, scoring the wrong way round etc).		Yes	Yes	No	Not applicable	No	Yes
12	10 years or more	Less than 1 year	Secondary Care					Rheumatology																												I observed my colleague		During the consultant appointment						Yes	Yes	No	Not applicable	Yes	Yes
13	10 years or more	4-6 years	Secondary Care														renal research	Euroqol EQ-5D																		Large numbers on this trial, so all the above apply	Not applicable.			I looked at the completed questionnaire to see if the participant had missed out any questions.	If I discovered missing items, I prompted participants to complete them.	I looked at the completed questionnaire to see if there were any scoring errors (e.g. 2 options selected instead of 1, scoring the wrong way round etc).	If I suspected a scoring error, I prompted participants to look again at some questions, to ensure they had understood them correctly.	Yes	Yes	Yes	Yes	Yes	Yes
14	10 years or more	Less than 1 year	Secondary Care						Cardiovascular									Euroqol EQ-5D														I read the questions out to the participants.	I helped participants to understand the questions.	The participants gave me the answers and I filled in the questionnaire.			Variable, sometimes before and sometimes after their Consultant/Doctor appointment.			I looked at the completed questionnaire to see if the participant had missed out any questions.	If I discovered missing items, I prompted participants to complete them.			Yes	Yes	No	Not applicable	Yes	Yes
15	10 years or more	Less than 1 year	Primary Care												Paediatrics				Health Assessment Questionnaire (HAQ)														I helped participants to understand the questions.				Variable, sometimes before and sometimes after their Consultant/Doctor appointment.			I looked at the completed questionnaire to see if the participant had missed out any questions.	If I discovered missing items, I prompted participants to complete them.			Yes	Yes	Yes	Yes	Yes	Yes
16	10 years or more	4-6 years	Secondary Care			Orthopaedics												Euroqol EQ-5D										Oxford Knee Score (OKS)						The participants gave me the answers and I filled in the questionnaire.			Variable, sometimes before and sometimes after their Consultant/Doctor appointment.			I looked at the completed questionnaire to see if the participant had missed out any questions.	If I discovered missing items, I prompted participants to complete them.	I looked at the completed questionnaire to see if there were any scoring errors (e.g. 2 options selected instead of 1, scoring the wrong way round etc).	If I suspected a scoring error, I prompted participants to look again at some questions, to ensure they had understood them correctly.	No	Yes	No	Not applicable	Yes	Yes
17	7-9 years	1-3 years	Secondary Care														Stroke	Euroqol EQ-5D	Health Assessment Questionnaire (HAQ)				Hospital Anxiety and Depression scale (HAD)									I read the questions out to the participants.	I helped participants to understand the questions.		I gave no assistance, the participants filled in their questionnaires independently.			During the consultation		I looked at the completed questionnaire to see if the participant had missed out any questions.	If I discovered missing items, I prompted participants to complete them.	I looked at the completed questionnaire to see if there were any scoring errors (e.g. 2 options selected instead of 1, scoring the wrong way round etc).	If I suspected a scoring error, I prompted participants to look again at some questions, to ensure they had understood them correctly.	Yes	Yes	Yes	Yes	Yes	Yes
18	10 years or more	1-3 years	Secondary Care						Cardiovascular									Euroqol EQ-5D																	I gave no assistance, the participants filled in their questionnaires independently.		Variable, sometimes before and sometimes after their Consultant/Doctor appointment.			I looked at the completed questionnaire to see if the participant had missed out any questions.	If I discovered missing items, I prompted participants to complete them.			Yes	Yes	No	Not applicable	No	Yes
19	10 years or more	1-3 years	Secondary Care												Paediatrics																				I gave no assistance, the participants filled in their questionnaires independently.		Not applicable.							Yes	Yes	Yes	Yes	Yes	Yes
20	10 years or more	7-9 years	Secondary Care							Oncology								Euroqol EQ-5D							EORTC QLQ - C30 (Core Questionnaire)										I gave no assistance, the participants filled in their questionnaires independently.		Not applicable.		I sent the questionnaire to the data inputting centre without looking at it.					Yes	Yes	No	Yes	No	Yes
21	7-9 years	Less than 1 year	Secondary Care							Oncology							HAEMATOLOGY	Euroqol EQ-5D							EORTC QLQ - C30 (Core Questionnaire)										I gave no assistance, the participants filled in their questionnaires independently.		Variable, sometimes before and sometimes after their Consultant/Doctor appointment.			I looked at the completed questionnaire to see if the participant had missed out any questions.				Yes	Yes	No	Not applicable	No	No
22	10 years or more	10 years or more	Secondary Care						Cardiovascular									Euroqol EQ-5D																	I gave no assistance, the participants filled in their questionnaires independently.		Always after their Consultant/Doctor appointment.			I looked at the completed questionnaire to see if the participant had missed out any questions.	If I discovered missing items, I prompted participants to complete them.		If I suspected a scoring error, I prompted participants to look again at some questions, to ensure they had understood them correctly.	Yes	Yes	Yes	Yes	No	Yes
23	10 years or more	10 years or more	Secondary Care										Opthalmology					Euroqol EQ-5D	Health Assessment Questionnaire (HAQ)													I read the questions out to the participants.	I helped participants to understand the questions.	The participants gave me the answers and I filled in the questionnaire.			Always before their Consultant/Doctor appointment.			I looked at the completed questionnaire to see if the participant had missed out any questions.	If I discovered missing items, I prompted participants to complete them.			Yes	Yes	No	Not applicable	Yes	Yes
24	7-9 years	4-6 years	Secondary Care														Dermatology	Euroqol EQ-5D	Health Assessment Questionnaire (HAQ)													I read the questions out to the participants.	I helped participants to understand the questions.			I read the questions occasionally , if the patient asked me to.	Variable, sometimes before and sometimes after their Consultant/Doctor appointment.			I looked at the completed questionnaire to see if the participant had missed out any questions.	If I discovered missing items, I prompted participants to complete them.	I looked at the completed questionnaire to see if there were any scoring errors (e.g. 2 options selected instead of 1, scoring the wrong way round etc).	If I suspected a scoring error, I prompted participants to look again at some questions, to ensure they had understood them correctly.	Yes	No	No	Not applicable	No	Yes
25	10 years or more	4-6 years								Oncology								Euroqol EQ-5D							EORTC QLQ - C30 (Core Questionnaire)							I read the questions out to the participants.	I helped participants to understand the questions.	The participants gave me the answers and I filled in the questionnaire.	I gave no assistance, the participants filled in their questionnaires independently.		Always after their Consultant/Doctor appointment.							Yes	Yes	No	Not applicable	No	Yes
26	10 years or more	7-9 years	Secondary Care							Oncology							urology	Euroqol EQ-5D																	I gave no assistance, the participants filled in their questionnaires independently.		Variable, sometimes before and sometimes after their Consultant/Doctor appointment.			I looked at the completed questionnaire to see if the participant had missed out any questions.	If I discovered missing items, I prompted participants to complete them.			Yes	Yes	No	Yes	Yes	Yes
27	10 years or more	1-3 years	Secondary Care												Paediatrics			Euroqol EQ-5D															I helped participants to understand the questions.				Variable, sometimes before and sometimes after their Consultant/Doctor appointment.			I looked at the completed questionnaire to see if the participant had missed out any questions.	If I discovered missing items, I prompted participants to complete them.		If I suspected a scoring error, I prompted participants to look again at some questions, to ensure they had understood them correctly.	Yes	Yes	No	Not applicable	Yes	No
28	7-9 years	4-6 years	Secondary Care														stroke	Euroqol EQ-5D	Health Assessment Questionnaire (HAQ)				Hospital Anxiety and Depression scale (HAD)									I read the questions out to the participants.	I helped participants to understand the questions.	The participants gave me the answers and I filled in the questionnaire.	I gave no assistance, the participants filled in their questionnaires independently.		Not applicable.			I looked at the completed questionnaire to see if the participant had missed out any questions.	If I discovered missing items, I prompted participants to complete them.	I looked at the completed questionnaire to see if there were any scoring errors (e.g. 2 options selected instead of 1, scoring the wrong way round etc).	If I suspected a scoring error, I prompted participants to look again at some questions, to ensure they had understood them correctly.	Yes	No	No	No	Yes	Yes
29	10 years or more	10 years or more	Secondary Care		General Practice				Cardiovascular			Respiratory	Opthalmology			Neurology		Euroqol EQ-5D			SF-12® Health Survey <u>or</u> SF-12v2™ Health Survey	SF-36® Health Survey <u>or</u> SF-36v2™ Health Survey													I gave no assistance, the participants filled in their questionnaires independently.		Variable, sometimes before and sometimes after their Consultant/Doctor appointment.			I looked at the completed questionnaire to see if the participant had missed out any questions.	If I discovered missing items, I prompted participants to complete them.			Yes	Yes	No	Not applicable	Yes	Yes
30	10 years or more	10 years or more	Secondary Care							Oncology													Hospital Anxiety and Depression scale (HAD)		EORTC QLQ - C30 (Core Questionnaire)										I gave no assistance, the participants filled in their questionnaires independently.		Variable, sometimes before and sometimes after their Consultant/Doctor appointment.		I sent the questionnaire to the data inputting centre without looking at it.					Yes	Yes	Not applicable		Yes	Yes
31	10 years or more	1-3 years	Secondary Care						Cardiovascular									Euroqol EQ-5D				SF-36® Health Survey <u>or</u> SF-36v2™ Health Survey													I gave no assistance, the participants filled in their questionnaires independently.		Always before their Consultant/Doctor appointment.				If I discovered missing items, I prompted participants to complete them.			Yes	Yes	No	No	No	Yes
32	10 years or more	7-9 years	Secondary Care						Cardiovascular		Elderly Care					Neurology		Euroqol EQ-5D	Health Assessment Questionnaire (HAQ)				Hospital Anxiety and Depression scale (HAD)									I read the questions out to the participants.	I helped participants to understand the questions.	The participants gave me the answers and I filled in the questionnaire.	I gave no assistance, the participants filled in their questionnaires independently.		Not applicable.		I sent the questionnaire to the data inputting centre without looking at it.	I looked at the completed questionnaire to see if the participant had missed out any questions.	If I discovered missing items, I prompted participants to complete them.			Yes	No	No	No	Yes	Yes
33	10 years or more	7-9 years	Secondary Care												Paediatrics			Euroqol EQ-5D																	I gave no assistance, the participants filled in their questionnaires independently.		Variable, sometimes before and sometimes after their Consultant/Doctor appointment.			I looked at the completed questionnaire to see if the participant had missed out any questions.	If I discovered missing items, I prompted participants to complete them.			Yes	Yes	No	No	Yes	Yes
34	10 years or more	1-3 years	Secondary Care						Cardiovascular									Euroqol EQ-5D														I read the questions out to the participants.		The participants gave me the answers and I filled in the questionnaire.			Not applicable.							Yes	Yes	No	Not applicable	Yes	Yes
35	10 years or more	1-3 years	Secondary Care				General Medicine											Euroqol EQ-5D				SF-36® Health Survey <u>or</u> SF-36v2™ Health Survey										I read the questions out to the participants.	I helped participants to understand the questions.	The participants gave me the answers and I filled in the questionnaire.			Always after their Consultant/Doctor appointment.						If I suspected a scoring error, I prompted participants to look again at some questions, to ensure they had understood them correctly.	Yes	Yes	No	Yes	No	Yes
36	10 years or more	1-3 years	Secondary Care							Oncology								Euroqol EQ-5D							EORTC QLQ - C30 (Core Questionnaire)								I helped participants to understand the questions.		I gave no assistance, the participants filled in their questionnaires independently.		Variable, sometimes before and sometimes after their Consultant/Doctor appointment.			I looked at the completed questionnaire to see if the participant had missed out any questions.					Yes			No	Yes
37	10 years or more	10 years or more	Secondary Care														hepatology	Euroqol EQ-5D	Health Assessment Questionnaire (HAQ)			SF-36® Health Survey <u>or</u> SF-36v2™ Health Survey													I gave no assistance, the participants filled in their questionnaires independently.		Variable, sometimes before and sometimes after their Consultant/Doctor appointment.			I looked at the completed questionnaire to see if the participant had missed out any questions.				Yes	Yes	No	Not applicable	Yes	Yes
38	10 years or more	10 years or more	Secondary Care													Neurology			Health Assessment Questionnaire (HAQ)			SF-36® Health Survey <u>or</u> SF-36v2™ Health Survey													I gave no assistance, the participants filled in their questionnaires independently.		Always after their Consultant/Doctor appointment.			I looked at the completed questionnaire to see if the participant had missed out any questions.	If I discovered missing items, I prompted participants to complete them.			Yes	Not applicable	No	No	No	No
39	4-6 years	1-3 years	Secondary Care								Elderly Care																			Don't know					I gave no assistance, the participants filled in their questionnaires independently.		Variable, sometimes before and sometimes after their Consultant/Doctor appointment.		I sent the questionnaire to the data inputting centre without looking at it.					Not applicable	Not applicable	Not applicable	Not applicable	No	No
40	4-6 years	4-6 years	Secondary Care								Elderly Care					Neurology		Euroqol EQ-5D					Hospital Anxiety and Depression scale (HAD)									I read the questions out to the participants.	I helped participants to understand the questions.	The participants gave me the answers and I filled in the questionnaire.	I gave no assistance, the participants filled in their questionnaires independently.		Always after their Consultant/Doctor appointment.	Participant always has a separate appoitment for this study, on a different day to Consultant/ Doctor appointment		I looked at the completed questionnaire to see if the participant had missed out any questions.	If I discovered missing items, I prompted participants to complete them.	I looked at the completed questionnaire to see if there were any scoring errors (e.g. 2 options selected instead of 1, scoring the wrong way round etc).	If I suspected a scoring error, I prompted participants to look again at some questions, to ensure they had understood them correctly.	Yes	Yes	No	Not applicable	No	Yes
41	10 years or more	1-3 years	Secondary Care						Cardiovascular									Euroqol EQ-5D														I read the questions out to the participants.		The participants gave me the answers and I filled in the questionnaire.			Not applicable.							Yes	No	Yes	Yes	Yes	Yes
42	10 years or more	1-3 years	Secondary Care			Orthopaedics		Rheumatology								Neurology		Euroqol EQ-5D	Health Assessment Questionnaire (HAQ)													I read the questions out to the participants.	I helped participants to understand the questions.		I gave no assistance, the participants filled in their questionnaires independently.		Always after their Consultant/Doctor appointment.			I looked at the completed questionnaire to see if the participant had missed out any questions.	If I discovered missing items, I prompted participants to complete them.	I looked at the completed questionnaire to see if there were any scoring errors (e.g. 2 options selected instead of 1, scoring the wrong way round etc).	If I suspected a scoring error, I prompted participants to look again at some questions, to ensure they had understood them correctly.	Yes	No	No	No	No	Yes
43	4-6 years	1-3 years	Secondary Care			Orthopaedics		Rheumatology										Euroqol EQ-5D	Health Assessment Questionnaire (HAQ)						EORTC QLQ - C30 (Core Questionnaire)							I read the questions out to the participants.	I helped participants to understand the questions.	The participants gave me the answers and I filled in the questionnaire.	I gave no assistance, the participants filled in their questionnaires independently.		Variable, sometimes before and sometimes after their Consultant/Doctor appointment.			I looked at the completed questionnaire to see if the participant had missed out any questions.				Yes	Yes	No	Not applicable	Yes	Yes
44	10 years or more	1-3 years	Secondary Care							Oncology								Euroqol EQ-5D																	I gave no assistance, the participants filled in their questionnaires independently.		Not applicable.			I looked at the completed questionnaire to see if the participant had missed out any questions.				Yes	Yes	No	Not applicable	No	Yes
45	10 years or more	10 years or more	Secondary Care							Oncology								Euroqol EQ-5D					Hospital Anxiety and Depression scale (HAD)		EORTC QLQ - C30 (Core Questionnaire)								I helped participants to understand the questions.				Variable, sometimes before and sometimes after their Consultant/Doctor appointment.			I looked at the completed questionnaire to see if the participant had missed out any questions.			If I suspected a scoring error, I prompted participants to look again at some questions, to ensure they had understood them correctly.	Yes	Yes	No	Not applicable	Yes	Yes
46	10 years or more	10 years or more	Secondary Care							Oncology								Euroqol EQ-5D					Hospital Anxiety and Depression scale (HAD)		EORTC QLQ - C30 (Core Questionnaire)
47	10 years or more	1-3 years	Secondary Care						Cardiovascular
48	10 years or more	10 years or more	Secondary Care														Gastroenterology	Euroqol EQ-5D				SF-36® Health Survey <u>or</u> SF-36v2™ Health Survey													I gave no assistance, the participants filled in their questionnaires independently.		Always before their Consultant/Doctor appointment.			I looked at the completed questionnaire to see if the participant had missed out any questions.	If I discovered missing items, I prompted participants to complete them.	I looked at the completed questionnaire to see if there were any scoring errors (e.g. 2 options selected instead of 1, scoring the wrong way round etc).				Yes			Yes
49	10 years or more	4-6 years	Primary Care												Paediatrics			Euroqol EQ-5D																	I gave no assistance, the participants filled in their questionnaires independently.		Always before their Consultant/Doctor appointment.			I looked at the completed questionnaire to see if the participant had missed out any questions.				Yes	Yes	Yes	Yes	Yes	Yes
50	10 years or more	4-6 years	Secondary Care			Orthopaedics	General Medicine	Rheumatology								Neurology		Euroqol EQ-5D	Health Assessment Questionnaire (HAQ)			SF-36® Health Survey <u>or</u> SF-36v2™ Health Survey													I gave no assistance, the participants filled in their questionnaires independently.		Variable, sometimes before and sometimes after their Consultant/Doctor appointment.			I looked at the completed questionnaire to see if the participant had missed out any questions.				No	Yes	No	Not applicable	No	Yes
51	10 years or more	1-3 years	Primary Care		General Practice																									Don't know
52	10 years or more	1-3 years	Secondary Care									Respiratory					critical care	Euroqol EQ-5D														I read the questions out to the participants.	I helped participants to understand the questions.	The participants gave me the answers and I filled in the questionnaire.			Not applicable.			I looked at the completed questionnaire to see if the participant had missed out any questions.	If I discovered missing items, I prompted participants to complete them.			Yes	Yes	No	Not applicable	Yes	Yes
53	10 years or more	Less than 1 year	Primary Care												Paediatrics	Neurology			Health Assessment Questionnaire (HAQ)													I read the questions out to the participants.	I helped participants to understand the questions.	The participants gave me the answers and I filled in the questionnaire.	I gave no assistance, the participants filled in their questionnaires independently.		Variable, sometimes before and sometimes after their Consultant/Doctor appointment.
54	10 years or more	10 years or more	Secondary Care					Rheumatology									GI	Euroqol EQ-5D	Health Assessment Questionnaire (HAQ)			SF-36® Health Survey <u>or</u> SF-36v2™ Health Survey	Hospital Anxiety and Depression scale (HAD)									I read the questions out to the participants.	I helped participants to understand the questions.	The participants gave me the answers and I filled in the questionnaire.	I gave no assistance, the participants filled in their questionnaires independently.		Not applicable.			I looked at the completed questionnaire to see if the participant had missed out any questions.	If I discovered missing items, I prompted participants to complete them.	I looked at the completed questionnaire to see if there were any scoring errors (e.g. 2 options selected instead of 1, scoring the wrong way round etc).	If I suspected a scoring error, I prompted participants to look again at some questions, to ensure they had understood them correctly.	Yes	Yes	Yes	Yes	No	Yes
55	10 years or more	Less than 1 year	Secondary Care														gastroenterology														Can't remember
56	10 years or more	Less than 1 year	Primary Care			Orthopaedics													Health Assessment Questionnaire (HAQ)																I gave no assistance, the participants filled in their questionnaires independently.		Variable, sometimes before and sometimes after their Consultant/Doctor appointment.			I looked at the completed questionnaire to see if the participant had missed out any questions.	If I discovered missing items, I prompted participants to complete them.	I looked at the completed questionnaire to see if there were any scoring errors (e.g. 2 options selected instead of 1, scoring the wrong way round etc).	If I suspected a scoring error, I prompted participants to look again at some questions, to ensure they had understood them correctly.	No	Yes	No	Yes	No	No
57	4-6 years	1-3 years	Secondary Care													Neurology		Euroqol EQ-5D					Hospital Anxiety and Depression scale (HAD)												I gave no assistance, the participants filled in their questionnaires independently.		Always before their Consultant/Doctor appointment.			I looked at the completed questionnaire to see if the participant had missed out any questions.	If I discovered missing items, I prompted participants to complete them.
58	10 years or more	10 years or more	Secondary Care						Cardiovascular									Euroqol EQ-5D																	I gave no assistance, the participants filled in their questionnaires independently.		Variable, sometimes before and sometimes after their Consultant/Doctor appointment.			I looked at the completed questionnaire to see if the participant had missed out any questions.	If I discovered missing items, I prompted participants to complete them.				Yes	No	Yes	No	Yes
59	1-3 years	1-3 years	Primary Care									Respiratory																							I gave no assistance, the participants filled in their questionnaires independently.		Always before their Consultant/Doctor appointment.				If I discovered missing items, I prompted participants to complete them.		If I suspected a scoring error, I prompted participants to look again at some questions, to ensure they had understood them correctly.	Yes	Yes	No	Not applicable	Yes	Yes
60	10 years or more	Less than 1 year	Secondary Care					Rheumatology										Euroqol EQ-5D	Health Assessment Questionnaire (HAQ)			SF-36® Health Survey <u>or</u> SF-36v2™ Health Survey	Hospital Anxiety and Depression scale (HAD)										I helped participants to understand the questions.				Variable, sometimes before and sometimes after their Consultant/Doctor appointment.			I looked at the completed questionnaire to see if the participant had missed out any questions.	If I discovered missing items, I prompted participants to complete them.	I looked at the completed questionnaire to see if there were any scoring errors (e.g. 2 options selected instead of 1, scoring the wrong way round etc).	If I suspected a scoring error, I prompted participants to look again at some questions, to ensure they had understood them correctly.	Yes	Yes	Yes	Yes	Yes	Yes
61	10 years or more	10 years or more	Secondary Care					Rheumatology										Euroqol EQ-5D	Health Assessment Questionnaire (HAQ)			SF-36® Health Survey <u>or</u> SF-36v2™ Health Survey	Hospital Anxiety and Depression scale (HAD)										I helped participants to understand the questions.				Variable, sometimes before and sometimes after their Consultant/Doctor appointment.			I looked at the completed questionnaire to see if the participant had missed out any questions.	If I discovered missing items, I prompted participants to complete them.	I looked at the completed questionnaire to see if there were any scoring errors (e.g. 2 options selected instead of 1, scoring the wrong way round etc).	If I suspected a scoring error, I prompted participants to look again at some questions, to ensure they had understood them correctly.	Yes	Yes	No	Not applicable	Yes	Yes
62	10 years or more	4-6 years	Primary Care							Oncology							Colorectal	Euroqol EQ-5D							EORTC QLQ - C30 (Core Questionnaire)							I read the questions out to the participants.	I helped participants to understand the questions.	The participants gave me the answers and I filled in the questionnaire.			Always after their Consultant/Doctor appointment.		I sent the questionnaire to the data inputting centre without looking at it.					Yes	Yes	No	Not applicable	No	Yes
63	10 years or more	1-3 years	Primary Care											Obstetrics & Gynaecology					Health Assessment Questionnaire (HAQ)																I gave no assistance, the participants filled in their questionnaires independently.		Not applicable.							Yes	Yes	Yes	Yes	Yes	Yes
64	10 years or more	4-6 years	Primary Care														critical care	Euroqol EQ-5D				SF-36® Health Survey <u>or</u> SF-36v2™ Health Survey	Hospital Anxiety and Depression scale (HAD)									I read the questions out to the participants.	I helped participants to understand the questions.	The participants gave me the answers and I filled in the questionnaire.	I gave no assistance, the participants filled in their questionnaires independently.		Variable, sometimes before and sometimes after their Consultant/Doctor appointment.			I looked at the completed questionnaire to see if the participant had missed out any questions.	If I discovered missing items, I prompted participants to complete them.	I looked at the completed questionnaire to see if there were any scoring errors (e.g. 2 options selected instead of 1, scoring the wrong way round etc).	If I suspected a scoring error, I prompted participants to look again at some questions, to ensure they had understood them correctly.	Yes	Yes	Yes	Yes	Yes	Yes
65	4-6 years	1-3 years	Secondary Care						Cardiovascular									Euroqol EQ-5D	Health Assessment Questionnaire (HAQ)				Hospital Anxiety and Depression scale (HAD)												I gave no assistance, the participants filled in their questionnaires independently.		Not applicable.			I looked at the completed questionnaire to see if the participant had missed out any questions.	If I discovered missing items, I prompted participants to complete them.			No	No	No	No	No	Yes
66	10 years or more	4-6 years	Secondary Care													Neurology							Hospital Anxiety and Depression scale (HAD)									I read the questions out to the participants.	I helped participants to understand the questions.	The participants gave me the answers and I filled in the questionnaire.	I gave no assistance, the participants filled in their questionnaires independently.		Not applicable.			I looked at the completed questionnaire to see if the participant had missed out any questions.	If I discovered missing items, I prompted participants to complete them.	I looked at the completed questionnaire to see if there were any scoring errors (e.g. 2 options selected instead of 1, scoring the wrong way round etc).	If I suspected a scoring error, I prompted participants to look again at some questions, to ensure they had understood them correctly.	Yes	Yes	Yes	Yes	Yes
67	10 years or more	4-6 years	Primary Care														Stroke	Euroqol EQ-5D					Hospital Anxiety and Depression scale (HAD)									I read the questions out to the participants.	I helped participants to understand the questions.	The participants gave me the answers and I filled in the questionnaire.			Variable, sometimes before and sometimes after their Consultant/Doctor appointment.			I looked at the completed questionnaire to see if the participant had missed out any questions.	If I discovered missing items, I prompted participants to complete them.	I looked at the completed questionnaire to see if there were any scoring errors (e.g. 2 options selected instead of 1, scoring the wrong way round etc).		Yes	Yes	Yes	No	Yes	Yes
68	10 years or more	10 years or more	Secondary Care							Oncology								Euroqol EQ-5D				SF-36® Health Survey <u>or</u> SF-36v2™ Health Survey										I read the questions out to the participants.			I gave no assistance, the participants filled in their questionnaires independently.		Variable, sometimes before and sometimes after their Consultant/Doctor appointment.			I looked at the completed questionnaire to see if the participant had missed out any questions.	If I discovered missing items, I prompted participants to complete them.			Yes	Yes	No	Not applicable	Yes	Yes
69	10 years or more	10 years or more	Secondary Care							Oncology								Euroqol EQ-5D							EORTC QLQ - C30 (Core Questionnaire)										I gave no assistance, the participants filled in their questionnaires independently.		Variable, sometimes before and sometimes after their Consultant/Doctor appointment.		I sent the questionnaire to the data inputting centre without looking at it.					Yes	Yes	Yes	Yes	Yes	Yes
70	10 years or more	1-3 years	Secondary Care					Rheumatology											Health Assessment Questionnaire (HAQ)																I gave no assistance, the participants filled in their questionnaires independently.		Always before their Consultant/Doctor appointment.			I looked at the completed questionnaire to see if the participant had missed out any questions.	If I discovered missing items, I prompted participants to complete them.	I looked at the completed questionnaire to see if there were any scoring errors (e.g. 2 options selected instead of 1, scoring the wrong way round etc).		No	No	No	Not applicable	No	Yes
71	10 years or more	1-3 years	Primary Care									Respiratory											Hospital Anxiety and Depression scale (HAD)										I helped participants to understand the questions.					As part of their research consultation			If I discovered missing items, I prompted participants to complete them.			Yes	Yes	Yes	Yes	Yes	Yes
72	10 years or more	10 years or more	Secondary Care													Neurology		Euroqol EQ-5D				SF-36® Health Survey <u>or</u> SF-36v2™ Health Survey	Hospital Anxiety and Depression scale (HAD)									I read the questions out to the participants.	I helped participants to understand the questions.	The participants gave me the answers and I filled in the questionnaire.	I gave no assistance, the participants filled in their questionnaires independently.	Pt specific depending on level of disability	Variable, sometimes before and sometimes after their Consultant/Doctor appointment.		I sent the questionnaire to the data inputting centre without looking at it.					Yes	Yes	Yes	Yes	Yes	Yes
73	10 years or more	1-3 years	Primary Care													Neurology		Euroqol EQ-5D	Health Assessment Questionnaire (HAQ)			SF-36® Health Survey <u>or</u> SF-36v2™ Health Survey	Hospital Anxiety and Depression scale (HAD)												I gave no assistance, the participants filled in their questionnaires independently.		Variable, sometimes before and sometimes after their Consultant/Doctor appointment.			I looked at the completed questionnaire to see if the participant had missed out any questions.		I looked at the completed questionnaire to see if there were any scoring errors (e.g. 2 options selected instead of 1, scoring the wrong way round etc).		Yes	Yes	No	Not applicable	No	Yes
74	10 years or more	1-3 years	Secondary Care										Opthalmology																			I read the questions out to the participants.		The participants gave me the answers and I filled in the questionnaire.	I gave no assistance, the participants filled in their questionnaires independently.		Variable, sometimes before and sometimes after their Consultant/Doctor appointment.							Yes	Yes	Yes	No	No	No
75	10 years or more	4-6 years	Secondary Care														Diabetes	Euroqol EQ-5D																	I gave no assistance, the participants filled in their questionnaires independently.			Only saw nurses and they answere them during visit		I looked at the completed questionnaire to see if the participant had missed out any questions.				Yes	Yes	No	Not applicable	No	No
76	4-6 years	1-3 years	Secondary Care											Obstetrics & Gynaecology				Euroqol EQ-5D														I read the questions out to the participants.	I helped participants to understand the questions.				Variable, sometimes before and sometimes after their Consultant/Doctor appointment.			I looked at the completed questionnaire to see if the participant had missed out any questions.				Yes	Yes	No	No	Yes	Yes
77	1-3 years	1-3 years	Primary Care									Respiratory						Euroqol EQ-5D															I helped participants to understand the questions.				Not applicable.		I sent the questionnaire to the data inputting centre without looking at it.					Yes	No	No	No	Yes	Yes
78	10 years or more	4-6 years	Primary Care		General Practice														Health Assessment Questionnaire (HAQ)													I read the questions out to the participants.	I helped participants to understand the questions.	The participants gave me the answers and I filled in the questionnaire.			Variable, sometimes before and sometimes after their Consultant/Doctor appointment.			I looked at the completed questionnaire to see if the participant had missed out any questions.	If I discovered missing items, I prompted participants to complete them.			Yes	Yes	Yes	Yes	Yes	Yes
79	10 years or more	7-9 years	Secondary Care						Cardiovascular									Euroqol EQ-5D			SF-12® Health Survey <u>or</u> SF-12v2™ Health Survey					Minnesota Living with Heart Failure © Questionnaire (MLHF)							I helped participants to understand the questions.				Variable, sometimes before and sometimes after their Consultant/Doctor appointment.			I looked at the completed questionnaire to see if the participant had missed out any questions.	If I discovered missing items, I prompted participants to complete them.			Yes	Yes	No	No	No	Yes
80	10 years or more	Less than 1 year											Opthalmology						Health Assessment Questionnaire (HAQ)													I read the questions out to the participants.	I helped participants to understand the questions.	The participants gave me the answers and I filled in the questionnaire.			Variable, sometimes before and sometimes after their Consultant/Doctor appointment.			I looked at the completed questionnaire to see if the participant had missed out any questions.		I looked at the completed questionnaire to see if there were any scoring errors (e.g. 2 options selected instead of 1, scoring the wrong way round etc).	If I suspected a scoring error, I prompted participants to look again at some questions, to ensure they had understood them correctly.	Yes	Not applicable	No	Not applicable	Yes	Yes
81	10 years or more	4-6 years	Secondary Care														critical care	Euroqol EQ-5D															I helped participants to understand the questions.		I gave no assistance, the participants filled in their questionnaires independently.		Not applicable.			I looked at the completed questionnaire to see if the participant had missed out any questions.	If I discovered missing items, I prompted participants to complete them.			Yes	Yes	No	Not applicable	No	Yes
82	10 years or more	4-6 years	Primary Care						Cardiovascular								hepatology/endocrinology						Hospital Anxiety and Depression scale (HAD)												I gave no assistance, the participants filled in their questionnaires independently.		Not applicable.		I sent the questionnaire to the data inputting centre without looking at it.					Yes	Yes	No	Not applicable	No	Yes
83	10 years or more	1-3 years	Secondary Care						Cardiovascular							Neurology	Stroke Medicine	Euroqol EQ-5D	Health Assessment Questionnaire (HAQ)				Hospital Anxiety and Depression scale (HAD)									I read the questions out to the participants.	I helped participants to understand the questions.	The participants gave me the answers and I filled in the questionnaire.	I gave no assistance, the participants filled in their questionnaires independently.		Variable, sometimes before and sometimes after their Consultant/Doctor appointment.			I looked at the completed questionnaire to see if the participant had missed out any questions.	If I discovered missing items, I prompted participants to complete them.	I looked at the completed questionnaire to see if there were any scoring errors (e.g. 2 options selected instead of 1, scoring the wrong way round etc).	If I suspected a scoring error, I prompted participants to look again at some questions, to ensure they had understood them correctly.	Yes	Yes	No	Not applicable	Yes	Yes
84	10 years or more	Less than 1 year	Primary Care														Reanal and Transplant	Euroqol EQ-5D														I read the questions out to the participants.		The participants gave me the answers and I filled in the questionnaire.			Variable, sometimes before and sometimes after their Consultant/Doctor appointment.		I sent the questionnaire to the data inputting centre without looking at it.					Yes	Yes	No	Not applicable	Yes	Yes
85	10 years or more	1-3 years	Secondary Care												Paediatrics			Euroqol EQ-5D														I read the questions out to the participants.					Variable, sometimes before and sometimes after their Consultant/Doctor appointment.			I looked at the completed questionnaire to see if the participant had missed out any questions.				Yes	No	Yes	No	Yes	Yes
86	10 years or more	4-6 years	Secondary Care						Cardiovascular									Euroqol EQ-5D																	I gave no assistance, the participants filled in their questionnaires independently.		Variable, sometimes before and sometimes after their Consultant/Doctor appointment.			I looked at the completed questionnaire to see if the participant had missed out any questions.	If I discovered missing items, I prompted participants to complete them.	I looked at the completed questionnaire to see if there were any scoring errors (e.g. 2 options selected instead of 1, scoring the wrong way round etc).	If I suspected a scoring error, I prompted participants to look again at some questions, to ensure they had understood them correctly.	Yes	Yes	Yes	Yes	No	Yes
87	10 years or more	1-3 years	Secondary Care														renal		Health Assessment Questionnaire (HAQ)													I read the questions out to the participants.	I helped participants to understand the questions.	The participants gave me the answers and I filled in the questionnaire.	I gave no assistance, the participants filled in their questionnaires independently.		Variable, sometimes before and sometimes after their Consultant/Doctor appointment.			I looked at the completed questionnaire to see if the participant had missed out any questions.	If I discovered missing items, I prompted participants to complete them.			Yes	Yes	Yes	Yes	Yes	Yes
88	10 years or more	Less than 1 year	Primary Care				General Medicine				Elderly Care								Health Assessment Questionnaire (HAQ)																I gave no assistance, the participants filled in their questionnaires independently.		Not applicable.						If I suspected a scoring error, I prompted participants to look again at some questions, to ensure they had understood them correctly.	Yes	Yes	No	Not applicable	No	Yes
89	10 years or more	1-3 years	Secondary Care					Rheumatology											Health Assessment Questionnaire (HAQ)														I helped participants to understand the questions.		I gave no assistance, the participants filled in their questionnaires independently.		Not applicable.		I sent the questionnaire to the data inputting centre without looking at it.	I looked at the completed questionnaire to see if the participant had missed out any questions.	If I discovered missing items, I prompted participants to complete them.
90	10 years or more	4-6 years	Primary Care							Oncology								Euroqol EQ-5D							EORTC QLQ - C30 (Core Questionnaire)							I read the questions out to the participants.	I helped participants to understand the questions.		I gave no assistance, the participants filled in their questionnaires independently.		Variable, sometimes before and sometimes after their Consultant/Doctor appointment.		I sent the questionnaire to the data inputting centre without looking at it.					Yes	Yes	No	Not applicable	No	Yes
91	10 years or more	4-6 years	Secondary Care				General Medicine							Obstetrics & Gynaecology			Hepatology	Euroqol EQ-5D				SF-36® Health Survey <u>or</u> SF-36v2™ Health Survey	Hospital Anxiety and Depression scale (HAD)									I read the questions out to the participants.			I gave no assistance, the participants filled in their questionnaires independently.		Not applicable.	Always do it at time of patient visit		I looked at the completed questionnaire to see if the participant had missed out any questions.				Yes	Yes	Yes	Yes	Yes	No
92	10 years or more	10 years or more	Secondary Care							Oncology								Euroqol EQ-5D							EORTC QLQ - C30 (Core Questionnaire)										I gave no assistance, the participants filled in their questionnaires independently.		Always before their Consultant/Doctor appointment.			I looked at the completed questionnaire to see if the participant had missed out any questions.	If I discovered missing items, I prompted participants to complete them.			Yes	Yes	No	Not applicable	No	Yes
93	10 years or more	4-6 years	Secondary Care						Cardiovascular										Health Assessment Questionnaire (HAQ)				Hospital Anxiety and Depression scale (HAD)									I read the questions out to the participants.	I helped participants to understand the questions.					Nurse led trial					If I suspected a scoring error, I prompted participants to look again at some questions, to ensure they had understood them correctly.	Yes	Yes	Yes	Yes	No	No
94	10 years or more	1-3 years	Secondary Care														Nephrology	Euroqol EQ-5D														I read the questions out to the participants.	I helped participants to understand the questions.	The participants gave me the answers and I filled in the questionnaire.	I gave no assistance, the participants filled in their questionnaires independently.		Variable, sometimes before and sometimes after their Consultant/Doctor appointment.			I looked at the completed questionnaire to see if the participant had missed out any questions.	If I discovered missing items, I prompted participants to complete them.			Yes	Yes	No	No	Yes	Yes
95	10 years or more	1-3 years	Secondary Care						Cardiovascular									Euroqol EQ-5D				SF-36® Health Survey <u>or</u> SF-36v2™ Health Survey				Minnesota Living with Heart Failure © Questionnaire (MLHF)									I gave no assistance, the participants filled in their questionnaires independently.		Not applicable.			I looked at the completed questionnaire to see if the participant had missed out any questions.	If I discovered missing items, I prompted participants to complete them.	I looked at the completed questionnaire to see if there were any scoring errors (e.g. 2 options selected instead of 1, scoring the wrong way round etc).	If I suspected a scoring error, I prompted participants to look again at some questions, to ensure they had understood them correctly.	Yes	Yes	No	Not applicable	No	Yes
96	10 years or more	1-3 years	Primary Care								Elderly Care							Euroqol EQ-5D					Hospital Anxiety and Depression scale (HAD)										I helped participants to understand the questions.		I gave no assistance, the participants filled in their questionnaires independently.		Not applicable.			I looked at the completed questionnaire to see if the participant had missed out any questions.				Yes	Yes	Yes	Yes	Yes	Yes
97	10 years or more	1-3 years	Secondary Care				General Medicine												Health Assessment Questionnaire (HAQ)
98	10 years or more	1-3 years		N/A													vaccinology																			N/A		N/A
99	10 years or more	4-6 years	Secondary Care													Neurology		Euroqol EQ-5D															I helped participants to understand the questions.				Always after their Consultant/Doctor appointment.			I looked at the completed questionnaire to see if the participant had missed out any questions.	If I discovered missing items, I prompted participants to complete them.	I looked at the completed questionnaire to see if there were any scoring errors (e.g. 2 options selected instead of 1, scoring the wrong way round etc).	If I suspected a scoring error, I prompted participants to look again at some questions, to ensure they had understood them correctly.	Yes	Yes			Yes	Yes
100	10 years or more	4-6 years	Secondary Care							Oncology								Euroqol EQ-5D							EORTC QLQ - C30 (Core Questionnaire)										I gave no assistance, the participants filled in their questionnaires independently.		Variable, sometimes before and sometimes after their Consultant/Doctor appointment.			I looked at the completed questionnaire to see if the participant had missed out any questions.				No	Yes	No	Not applicable	No	Yes
101	10 years or more	1-3 years	Primary Care				General Medicine										Strokes	Euroqol EQ-5D	Health Assessment Questionnaire (HAQ)													I read the questions out to the participants.					Not applicable.		I sent the questionnaire to the data inputting centre without looking at it.					Yes	Yes	No	Not applicable	No	Yes
102	10 years or more	4-6 years	Primary Care							Oncology									Health Assessment Questionnaire (HAQ)		SF-12® Health Survey <u>or</u> SF-12v2™ Health Survey	SF-36® Health Survey <u>or</u> SF-36v2™ Health Survey			EORTC QLQ - C30 (Core Questionnaire)							I read the questions out to the participants.	I helped participants to understand the questions.	The participants gave me the answers and I filled in the questionnaire.	I gave no assistance, the participants filled in their questionnaires independently.		Variable, sometimes before and sometimes after their Consultant/Doctor appointment.		I sent the questionnaire to the data inputting centre without looking at it.	I looked at the completed questionnaire to see if the participant had missed out any questions.	If I discovered missing items, I prompted participants to complete them.	I looked at the completed questionnaire to see if there were any scoring errors (e.g. 2 options selected instead of 1, scoring the wrong way round etc).	If I suspected a scoring error, I prompted participants to look again at some questions, to ensure they had understood them correctly.	Yes	Yes	Yes	Yes	No	Yes
103	10 years or more	4-6 years	Secondary Care														endocrine		Health Assessment Questionnaire (HAQ)																I gave no assistance, the participants filled in their questionnaires independently.		Not applicable.							Yes	Yes	No	Yes	No	Yes
104	10 years or more	10 years or more	Primary Care											Obstetrics & Gynaecology								SF-36® Health Survey <u>or</u> SF-36v2™ Health Survey													I gave no assistance, the participants filled in their questionnaires independently.		Not applicable.		I sent the questionnaire to the data inputting centre without looking at it.					Yes	Yes	No		Yes	Yes
105	10 years or more	4-6 years								Oncology								Euroqol EQ-5D																	I gave no assistance, the participants filled in their questionnaires independently.		Variable, sometimes before and sometimes after their Consultant/Doctor appointment.			I looked at the completed questionnaire to see if the participant had missed out any questions.	If I discovered missing items, I prompted participants to complete them.			No	No	No	No	No	Yes
106	10 years or more	10 years or more	Secondary Care							Oncology													Hospital Anxiety and Depression scale (HAD)		EORTC QLQ - C30 (Core Questionnaire)										I gave no assistance, the participants filled in their questionnaires independently.		Always before their Consultant/Doctor appointment.			I looked at the completed questionnaire to see if the participant had missed out any questions.				Yes	Yes	No	Yes	Yes	Yes
107	10 years or more	4-6 years	Secondary Care							Oncology								Euroqol EQ-5D																	I gave no assistance, the participants filled in their questionnaires independently.		Variable, sometimes before and sometimes after their Consultant/Doctor appointment.			I looked at the completed questionnaire to see if the participant had missed out any questions.	If I discovered missing items, I prompted participants to complete them.			Yes	Yes	Yes	Yes	Yes	Yes
108	10 years or more	1-3 years	Secondary Care												Paediatrics																		I helped participants to understand the questions.				Variable, sometimes before and sometimes after their Consultant/Doctor appointment.			I looked at the completed questionnaire to see if the participant had missed out any questions.	If I discovered missing items, I prompted participants to complete them.	I looked at the completed questionnaire to see if there were any scoring errors (e.g. 2 options selected instead of 1, scoring the wrong way round etc).	If I suspected a scoring error, I prompted participants to look again at some questions, to ensure they had understood them correctly.	Yes	Yes	Yes	Yes	Yes	Yes
109	10 years or more	7-9 years	Primary Care														Haematology, Breast and Cardiology	Euroqol EQ-5D	Health Assessment Questionnaire (HAQ)				Hospital Anxiety and Depression scale (HAD)		EORTC QLQ - C30 (Core Questionnaire)							I read the questions out to the participants.	I helped participants to understand the questions.		I gave no assistance, the participants filled in their questionnaires independently.		Variable, sometimes before and sometimes after their Consultant/Doctor appointment.			I looked at the completed questionnaire to see if the participant had missed out any questions.	If I discovered missing items, I prompted participants to complete them.	I looked at the completed questionnaire to see if there were any scoring errors (e.g. 2 options selected instead of 1, scoring the wrong way round etc).	If I suspected a scoring error, I prompted participants to look again at some questions, to ensure they had understood them correctly.	Yes	Yes	No	Not applicable	Yes	Yes
110	10 years or more	4-6 years	Secondary Care														diabetes				SF-12® Health Survey <u>or</u> SF-12v2™ Health Survey														I gave no assistance, the participants filled in their questionnaires independently.		Not applicable.			I looked at the completed questionnaire to see if the participant had missed out any questions.				Yes	Yes	No	Not applicable	No	No
111	10 years or more	7-9 years	Secondary Care														critical care/neuroscience					SF-36® Health Survey <u>or</u> SF-36v2™ Health Survey										I read the questions out to the participants.	I helped participants to understand the questions.				Not applicable.			I looked at the completed questionnaire to see if the participant had missed out any questions.	If I discovered missing items, I prompted participants to complete them.	I looked at the completed questionnaire to see if there were any scoring errors (e.g. 2 options selected instead of 1, scoring the wrong way round etc).	If I suspected a scoring error, I prompted participants to look again at some questions, to ensure they had understood them correctly.	No	No	No	Yes	Yes	Yes
112	10 years or more	1-3 years	Secondary Care							Oncology					Paediatrics																				I gave no assistance, the participants filled in their questionnaires independently.		Variable, sometimes before and sometimes after their Consultant/Doctor appointment.			I looked at the completed questionnaire to see if the participant had missed out any questions.	If I discovered missing items, I prompted participants to complete them.	I looked at the completed questionnaire to see if there were any scoring errors (e.g. 2 options selected instead of 1, scoring the wrong way round etc).	If I suspected a scoring error, I prompted participants to look again at some questions, to ensure they had understood them correctly.	Yes	Yes	Yes	Yes	Yes	Yes
113	10 years or more	10 years or more	Secondary Care							Oncology		Respiratory						Euroqol EQ-5D					Hospital Anxiety and Depression scale (HAD)									I read the questions out to the participants.	I helped participants to understand the questions.	The participants gave me the answers and I filled in the questionnaire.			Not applicable.			I looked at the completed questionnaire to see if the participant had missed out any questions.	If I discovered missing items, I prompted participants to complete them.			Yes	No	No	No	Yes	No
114	10 years or more	1-3 years	Secondary Care									Respiratory						Euroqol EQ-5D	Health Assessment Questionnaire (HAQ)														I helped participants to understand the questions.			only understanding some questions as they appeared quite complicated	Always before their Consultant/Doctor appointment.				If I discovered missing items, I prompted participants to complete them.			Yes	No	No	Not applicable	Yes	Yes
115	10 years or more	4-6 years	Secondary Care			Orthopaedics												Euroqol EQ-5D										Oxford Knee Score (OKS)							I gave no assistance, the participants filled in their questionnaires independently.		Always before their Consultant/Doctor appointment.			I looked at the completed questionnaire to see if the participant had missed out any questions.	If I discovered missing items, I prompted participants to complete them.			Yes	Yes	Yes	Yes	Yes	Yes
116	10 years or more	4-6 years	Secondary Care														Infectious diseases	Euroqol EQ-5D	Health Assessment Questionnaire (HAQ)																I gave no assistance, the participants filled in their questionnaires independently.		Always before their Consultant/Doctor appointment.		I sent the questionnaire to the data inputting centre without looking at it.					Yes	Yes	No	Not applicable	No	Yes
117	10 years or more	1-3 years	Secondary Care							Oncology								Euroqol EQ-5D					Hospital Anxiety and Depression scale (HAD)									I read the questions out to the participants.	I helped participants to understand the questions.	The participants gave me the answers and I filled in the questionnaire.			Not applicable.			I looked at the completed questionnaire to see if the participant had missed out any questions.				Yes	Yes	Yes	Yes	Yes	Yes
118	7-9 years	4-6 years	Secondary Care			Orthopaedics											infectious diseases	Euroqol EQ-5D										Oxford Knee Score (OKS)				I read the questions out to the participants.		The participants gave me the answers and I filled in the questionnaire.				patient was inpatient - completed in ward area		I looked at the completed questionnaire to see if the participant had missed out any questions.				Yes	Yes	No	Yes	Yes	Yes
119	10 years or more	1-3 years	Secondary Care														Gastroenterology	Euroqol EQ-5D																	I gave no assistance, the participants filled in their questionnaires independently.		Variable, sometimes before and sometimes after their Consultant/Doctor appointment.			I looked at the completed questionnaire to see if the participant had missed out any questions.	If I discovered missing items, I prompted participants to complete them.			Yes	Yes	Yes	Yes	Yes	Yes
120	10 years or more	1-3 years	Secondary Care									Respiratory			Paediatrics			Euroqol EQ-5D	Health Assessment Questionnaire (HAQ)														I helped participants to understand the questions.				Variable, sometimes before and sometimes after their Consultant/Doctor appointment.			I looked at the completed questionnaire to see if the participant had missed out any questions.	If I discovered missing items, I prompted participants to complete them.		If I suspected a scoring error, I prompted participants to look again at some questions, to ensure they had understood them correctly.	Yes	Yes	No	Not applicable	Yes	Yes
121	7-9 years	1-3 years	Secondary Care			Orthopaedics											trauma, neurosurgery	Euroqol EQ-5D			SF-12® Health Survey <u>or</u> SF-12v2™ Health Survey											I read the questions out to the participants.					Always before their Consultant/Doctor appointment.			I looked at the completed questionnaire to see if the participant had missed out any questions.	If I discovered missing items, I prompted participants to complete them.	I looked at the completed questionnaire to see if there were any scoring errors (e.g. 2 options selected instead of 1, scoring the wrong way round etc).		Yes	Yes	No	Not applicable	No	No
122	10 years or more	4-6 years	Primary Care														GI Surgery (adult)	Euroqol EQ-5D			SF-12® Health Survey <u>or</u> SF-12v2™ Health Survey												I helped participants to understand the questions.		I gave no assistance, the participants filled in their questionnaires independently.		Not applicable.			I looked at the completed questionnaire to see if the participant had missed out any questions.	If I discovered missing items, I prompted participants to complete them.			Yes	No	No	Not applicable	Yes	Yes
123	7-9 years	Less than 1 year	Secondary Care							Oncology								Euroqol EQ-5D							EORTC QLQ - C30 (Core Questionnaire)								I helped participants to understand the questions.		I gave no assistance, the participants filled in their questionnaires independently.		Variable, sometimes before and sometimes after their Consultant/Doctor appointment.			I looked at the completed questionnaire to see if the participant had missed out any questions.	If I discovered missing items, I prompted participants to complete them.			Yes	Yes	No	No	Yes	Yes
124	10 years or more	1-3 years	Secondary Care														Dermatology	Euroqol EQ-5D	Health Assessment Questionnaire (HAQ)																I gave no assistance, the participants filled in their questionnaires independently.		Variable, sometimes before and sometimes after their Consultant/Doctor appointment.			I looked at the completed questionnaire to see if the participant had missed out any questions.	If I discovered missing items, I prompted participants to complete them.			Yes	Yes	Yes	Yes	No	Yes
125	10 years or more	1-3 years	Primary Care						Cardiovascular									Euroqol EQ-5D															I helped participants to understand the questions.				Variable, sometimes before and sometimes after their Consultant/Doctor appointment.			I looked at the completed questionnaire to see if the participant had missed out any questions.			If I suspected a scoring error, I prompted participants to look again at some questions, to ensure they had understood them correctly.	Yes	Yes	Yes	Yes	Yes	Yes
126	10 years or more	4-6 years	Secondary Care						Cardiovascular									Euroqol EQ-5D			SF-12® Health Survey <u>or</u> SF-12v2™ Health Survey											I read the questions out to the participants.	I helped participants to understand the questions.	The participants gave me the answers and I filled in the questionnaire.			Always before their Consultant/Doctor appointment.		I sent the questionnaire to the data inputting centre without looking at it.	I looked at the completed questionnaire to see if the participant had missed out any questions.	If I discovered missing items, I prompted participants to complete them.			Yes	Yes	No	Not applicable	No	No
127	10 years or more	1-3 years	Secondary Care						Cardiovascular									Euroqol EQ-5D	Health Assessment Questionnaire (HAQ)		SF-12® Health Survey <u>or</u> SF-12v2™ Health Survey												I helped participants to understand the questions.		I gave no assistance, the participants filled in their questionnaires independently.		Not applicable.		I sent the questionnaire to the data inputting centre without looking at it.	I looked at the completed questionnaire to see if the participant had missed out any questions.	If I discovered missing items, I prompted participants to complete them.			No	Not applicable	No	No	No	Yes
128	10 years or more	4-6 years	Secondary Care														nephrology															I read the questions out to the participants.		The participants gave me the answers and I filled in the questionnaire.	I gave no assistance, the participants filled in their questionnaires independently.		Not applicable.			I looked at the completed questionnaire to see if the participant had missed out any questions.	If I discovered missing items, I prompted participants to complete them.	I looked at the completed questionnaire to see if there were any scoring errors (e.g. 2 options selected instead of 1, scoring the wrong way round etc).	If I suspected a scoring error, I prompted participants to look again at some questions, to ensure they had understood them correctly.	Yes	Yes	Yes	Yes	No	Yes
129	10 years or more	7-9 years	Secondary Care								Elderly Care					Neurology	Dementia and degenerative diseases	Euroqol EQ-5D														I read the questions out to the participants.					Always after their Consultant/Doctor appointment.			I looked at the completed questionnaire to see if the participant had missed out any questions.	If I discovered missing items, I prompted participants to complete them.	I looked at the completed questionnaire to see if there were any scoring errors (e.g. 2 options selected instead of 1, scoring the wrong way round etc).	If I suspected a scoring error, I prompted participants to look again at some questions, to ensure they had understood them correctly.	Yes	Yes	Yes	Yes	Yes	Yes
130	10 years or more	4-6 years	Secondary Care							Oncology								Euroqol EQ-5D	Health Assessment Questionnaire (HAQ)																I gave no assistance, the participants filled in their questionnaires independently.		Always before their Consultant/Doctor appointment.			I looked at the completed questionnaire to see if the participant had missed out any questions.	If I discovered missing items, I prompted participants to complete them.	I looked at the completed questionnaire to see if there were any scoring errors (e.g. 2 options selected instead of 1, scoring the wrong way round etc).	If I suspected a scoring error, I prompted participants to look again at some questions, to ensure they had understood them correctly.	Yes	Yes	No	Not applicable	Yes	Yes
131	10 years or more	1-3 years	Secondary Care														anaesthetics	Euroqol EQ-5D														I read the questions out to the participants.	I helped participants to understand the questions.				Not applicable.			I looked at the completed questionnaire to see if the participant had missed out any questions.	If I discovered missing items, I prompted participants to complete them.	I looked at the completed questionnaire to see if there were any scoring errors (e.g. 2 options selected instead of 1, scoring the wrong way round etc).	If I suspected a scoring error, I prompted participants to look again at some questions, to ensure they had understood them correctly.	Yes	Yes	No	No	Yes	Yes
132	10 years or more	Less than 1 year		not yet involved in one with AoL													Experimental Medicine - Immunology													Don't know						not applicable	Not applicable.							Not applicable	Not applicable	Not applicable	Not applicable
133	10 years or more	Less than 1 year	Secondary Care											Obstetrics & Gynaecology																					I gave no assistance, the participants filled in their questionnaires independently.		Not applicable.			I looked at the completed questionnaire to see if the participant had missed out any questions.				Yes	Yes	Yes	Yes	Yes	Yes
134	4-6 years	Less than 1 year	Secondary Care														General Surgery	Euroqol EQ-5D														I read the questions out to the participants.					Variable, sometimes before and sometimes after their Consultant/Doctor appointment.			I looked at the completed questionnaire to see if the participant had missed out any questions.	If I discovered missing items, I prompted participants to complete them.			Yes	Yes	No	Not applicable	Yes	Yes
135	10 years or more	4-6 years	Secondary Care														critical care													Don't know	Can't remember				I gave no assistance, the participants filled in their questionnaires independently.		Not applicable.							Yes	Yes	Not applicable	Not applicable	Yes	Yes
136	10 years or more	1-3 years	Secondary Care							Oncology								Euroqol EQ-5D							EORTC QLQ - C30 (Core Questionnaire)							I read the questions out to the participants.	I helped participants to understand the questions.	The participants gave me the answers and I filled in the questionnaire.	I gave no assistance, the participants filled in their questionnaires independently.		Always before their Consultant/Doctor appointment.			I looked at the completed questionnaire to see if the participant had missed out any questions.	If I discovered missing items, I prompted participants to complete them.			Yes	Yes	Yes	Yes	Yes	Yes
137	10 years or more	4-6 years	Secondary Care			Orthopaedics												Euroqol EQ-5D	Health Assessment Questionnaire (HAQ)		SF-12® Health Survey <u>or</u> SF-12v2™ Health Survey											I read the questions out to the participants.	I helped participants to understand the questions.	The participants gave me the answers and I filled in the questionnaire.			Variable, sometimes before and sometimes after their Consultant/Doctor appointment.			I looked at the completed questionnaire to see if the participant had missed out any questions.	If I discovered missing items, I prompted participants to complete them.			Yes	No	No	No	No	Yes
138	10 years or more	4-6 years	Secondary Care													Neurology		Euroqol EQ-5D	Health Assessment Questionnaire (HAQ)				Hospital Anxiety and Depression scale (HAD)											The participants gave me the answers and I filled in the questionnaire.	I gave no assistance, the participants filled in their questionnaires independently.	Some patients unable to write	Variable, sometimes before and sometimes after their Consultant/Doctor appointment.			I looked at the completed questionnaire to see if the participant had missed out any questions.	If I discovered missing items, I prompted participants to complete them.			Yes	No	No	No	No	No
139	10 years or more	10 years or more	Secondary Care											Obstetrics & Gynaecology				Euroqol EQ-5D	Health Assessment Questionnaire (HAQ)													I read the questions out to the participants.			I gave no assistance, the participants filled in their questionnaires independently.		Variable, sometimes before and sometimes after their Consultant/Doctor appointment.							Yes	Yes	No	Not applicable	Yes	Yes
140	10 years or more	10 years or more	Secondary Care														Urogynaecology	Euroqol EQ-5D															I helped participants to understand the questions.				Always before their Consultant/Doctor appointment.			I looked at the completed questionnaire to see if the participant had missed out any questions.				Yes	Yes	No	Yes	Yes	Yes
141	10 years or more	4-6 years	Secondary Care								Elderly Care						Palliative care	Euroqol EQ-5D					Hospital Anxiety and Depression scale (HAD)												I gave no assistance, the participants filled in their questionnaires independently.		Not applicable.							Yes	Yes	No	Not applicable	Yes	Yes
142	10 years or more	Less than 1 year	Primary Care												Paediatrics				Health Assessment Questionnaire (HAQ)																I gave no assistance, the participants filled in their questionnaires independently.		Always before their Consultant/Doctor appointment.			I looked at the completed questionnaire to see if the participant had missed out any questions.	If I discovered missing items, I prompted participants to complete them.
143	10 years or more	7-9 years	Secondary Care	NHS hospital						Oncology															EORTC QLQ - C30 (Core Questionnaire)							I read the questions out to the participants.					Variable, sometimes before and sometimes after their Consultant/Doctor appointment.						If I suspected a scoring error, I prompted participants to look again at some questions, to ensure they had understood them correctly.	Yes	Yes	No	No	No	Yes
144	10 years or more	10 years or more		both network wide													stroke	Euroqol EQ-5D														I read the questions out to the participants.	I helped participants to understand the questions.	The participants gave me the answers and I filled in the questionnaire.	I gave no assistance, the participants filled in their questionnaires independently.	depending on the ability of the participant I gave appropriate assistance	Not applicable.							Yes	Not applicable	Not applicable	Not applicable		Yes
145	10 years or more	1-3 years	Primary Care							Oncology									Health Assessment Questionnaire (HAQ)						EORTC QLQ - C30 (Core Questionnaire)										I gave no assistance, the participants filled in their questionnaires independently.		Variable, sometimes before and sometimes after their Consultant/Doctor appointment.		I sent the questionnaire to the data inputting centre without looking at it.					Yes	Yes	No	Not applicable	No	Yes
146	10 years or more	1-3 years	Primary Care														Dermatology	Euroqol EQ-5D	Health Assessment Questionnaire (HAQ)														I helped participants to understand the questions.				Variable, sometimes before and sometimes after their Consultant/Doctor appointment.		I sent the questionnaire to the data inputting centre without looking at it.	I looked at the completed questionnaire to see if the participant had missed out any questions.	If I discovered missing items, I prompted participants to complete them.	I looked at the completed questionnaire to see if there were any scoring errors (e.g. 2 options selected instead of 1, scoring the wrong way round etc).	If I suspected a scoring error, I prompted participants to look again at some questions, to ensure they had understood them correctly.	Yes	Yes	No	Not applicable	Yes	Yes
147	10 years or more	7-9 years	Secondary Care							Oncology												SF-36® Health Survey <u>or</u> SF-36v2™ Health Survey													I gave no assistance, the participants filled in their questionnaires independently.		Variable, sometimes before and sometimes after their Consultant/Doctor appointment.			I looked at the completed questionnaire to see if the participant had missed out any questions.				Yes	No	No	Not applicable	Yes	Yes
148	10 years or more	1-3 years	Secondary Care		General Practice		General Medicine										immunology		Health Assessment Questionnaire (HAQ)		SF-12® Health Survey <u>or</u> SF-12v2™ Health Survey														I gave no assistance, the participants filled in their questionnaires independently.		Always before their Consultant/Doctor appointment.			I looked at the completed questionnaire to see if the participant had missed out any questions.	If I discovered missing items, I prompted participants to complete them.			Yes	Yes	Not applicable	Not applicable	No	Yes
149	10 years or more	7-9 years	Secondary Care			Orthopaedics												Euroqol EQ-5D					Hospital Anxiety and Depression scale (HAD)												I gave no assistance, the participants filled in their questionnaires independently.		Always before their Consultant/Doctor appointment.			I looked at the completed questionnaire to see if the participant had missed out any questions.	If I discovered missing items, I prompted participants to complete them.		If I suspected a scoring error, I prompted participants to look again at some questions, to ensure they had understood them correctly.	Yes
150	7-9 years	4-6 years	Secondary Care														Vascular surgery	Euroqol EQ-5D																		Tried not to help - but some people asked for explanation of what was wanted.	Variable, sometimes before and sometimes after their Consultant/Doctor appointment.			I looked at the completed questionnaire to see if the participant had missed out any questions.	If I discovered missing items, I prompted participants to complete them.			Yes	Yes	No	Not applicable	No	Yes
151	10 years or more	7-9 years	Secondary Care					Rheumatology										Euroqol EQ-5D	Health Assessment Questionnaire (HAQ)		SF-12® Health Survey <u>or</u> SF-12v2™ Health Survey	SF-36® Health Survey <u>or</u> SF-36v2™ Health Survey	Hospital Anxiety and Depression scale (HAD)									I read the questions out to the participants.	I helped participants to understand the questions.	The participants gave me the answers and I filled in the questionnaire.	I gave no assistance, the participants filled in their questionnaires independently.		Variable, sometimes before and sometimes after their Consultant/Doctor appointment.			I looked at the completed questionnaire to see if the participant had missed out any questions.	If I discovered missing items, I prompted participants to complete them.			Yes	Yes	No	Not applicable	Yes	Yes
152	10 years or more	1-3 years	Secondary Care														Emergency Department	Euroqol EQ-5D																	I gave no assistance, the participants filled in their questionnaires independently.		Always after their Consultant/Doctor appointment.		I sent the questionnaire to the data inputting centre without looking at it.					Yes	Yes	Yes	Yes	No	No
153	10 years or more	7-9 years	Secondary Care									Respiratory						Euroqol EQ-5D				SF-36® Health Survey <u>or</u> SF-36v2™ Health Survey	Hospital Anxiety and Depression scale (HAD)												I gave no assistance, the participants filled in their questionnaires independently.		Not applicable.			I looked at the completed questionnaire to see if the participant had missed out any questions.	If I discovered missing items, I prompted participants to complete them.			Yes	No	No	Not applicable	Yes	Yes
154	10 years or more	7-9 years	Secondary Care			Orthopaedics												Euroqol EQ-5D
155	10 years or more	10 years or more	Primary Care						Cardiovascular									Euroqol EQ-5D				SF-36® Health Survey <u>or</u> SF-36v2™ Health Survey				Minnesota Living with Heart Failure © Questionnaire (MLHF)						I read the questions out to the participants.	I helped participants to understand the questions.				Variable, sometimes before and sometimes after their Consultant/Doctor appointment.		I sent the questionnaire to the data inputting centre without looking at it.	I looked at the completed questionnaire to see if the participant had missed out any questions.				Yes	Yes	Yes	No	No	Yes
156	1-3 years	Less than 1 year	Primary Care				General Medicine		Cardiovascular									Euroqol EQ-5D														I read the questions out to the participants.	I helped participants to understand the questions.				Always before their Consultant/Doctor appointment.		I sent the questionnaire to the data inputting centre without looking at it.	I looked at the completed questionnaire to see if the participant had missed out any questions.	If I discovered missing items, I prompted participants to complete them.	I looked at the completed questionnaire to see if there were any scoring errors (e.g. 2 options selected instead of 1, scoring the wrong way round etc).	If I suspected a scoring error, I prompted participants to look again at some questions, to ensure they had understood them correctly.	Yes	Yes	No	Not applicable	Yes	Yes
157	1-3 years	Less than 1 year	Secondary Care														ICU/Surgical																		I gave no assistance, the participants filled in their questionnaires independently.		Always after their Consultant/Doctor appointment.			I looked at the completed questionnaire to see if the participant had missed out any questions.				Yes	Yes	Yes	Yes	Yes	Yes
158	10 years or more	4-6 years	Primary Care				General Medicine	Rheumatology					Opthalmology					Euroqol EQ-5D	Health Assessment Questionnaire (HAQ)		SF-12® Health Survey <u>or</u> SF-12v2™ Health Survey		Hospital Anxiety and Depression scale (HAD)	Arthritis Impact Measurement Scales (AIMS2)										The participants gave me the answers and I filled in the questionnaire.				During the consultation		I looked at the completed questionnaire to see if the participant had missed out any questions.	If I discovered missing items, I prompted participants to complete them.	I looked at the completed questionnaire to see if there were any scoring errors (e.g. 2 options selected instead of 1, scoring the wrong way round etc).	If I suspected a scoring error, I prompted participants to look again at some questions, to ensure they had understood them correctly.	Yes	Yes	Yes	Yes	Yes	Yes
159	10 years or more	10 years or more	Secondary Care							Oncology								Euroqol EQ-5D	Health Assessment Questionnaire (HAQ)				Hospital Anxiety and Depression scale (HAD)		EORTC QLQ - C30 (Core Questionnaire)										I gave no assistance, the participants filled in their questionnaires independently.		Variable, sometimes before and sometimes after their Consultant/Doctor appointment.		I sent the questionnaire to the data inputting centre without looking at it.	I looked at the completed questionnaire to see if the participant had missed out any questions.	If I discovered missing items, I prompted participants to complete them.			Yes	Yes	No	Not applicable	No	No
160	7-9 years	Less than 1 year	Secondary Care														Critical care	Euroqol EQ-5D														I read the questions out to the participants.	I helped participants to understand the questions.				Not applicable.		I sent the questionnaire to the data inputting centre without looking at it.					Yes	No	Yes	Yes	Yes	Yes
161	7-9 years	1-3 years	Secondary Care			Orthopaedics		Rheumatology										Euroqol EQ-5D	Health Assessment Questionnaire (HAQ)				Hospital Anxiety and Depression scale (HAD)				Oxford Hip Score (OHS)	Oxford Knee Score (OKS)				I read the questions out to the participants.	I helped participants to understand the questions.	The participants gave me the answers and I filled in the questionnaire.			Variable, sometimes before and sometimes after their Consultant/Doctor appointment.			I looked at the completed questionnaire to see if the participant had missed out any questions.	If I discovered missing items, I prompted participants to complete them.	I looked at the completed questionnaire to see if there were any scoring errors (e.g. 2 options selected instead of 1, scoring the wrong way round etc).	If I suspected a scoring error, I prompted participants to look again at some questions, to ensure they had understood them correctly.	Yes	Yes	No	Not applicable	Yes	Yes
162	10 years or more	1-3 years	Primary Care													Neurology		Euroqol EQ-5D					Hospital Anxiety and Depression scale (HAD)												I gave no assistance, the participants filled in their questionnaires independently.		Variable, sometimes before and sometimes after their Consultant/Doctor appointment.			I looked at the completed questionnaire to see if the participant had missed out any questions.	If I discovered missing items, I prompted participants to complete them.	I looked at the completed questionnaire to see if there were any scoring errors (e.g. 2 options selected instead of 1, scoring the wrong way round etc).		Yes	Yes	No	Not applicable	Yes	Yes
163	10 years or more	10 years or more	Secondary Care											Obstetrics & Gynaecology																					I gave no assistance, the participants filled in their questionnaires independently.				I sent the questionnaire to the data inputting centre without looking at it.
164	7-9 years	1-3 years	Secondary Care			Orthopaedics											Trauma	Euroqol EQ-5D			SF-12® Health Survey <u>or</u> SF-12v2™ Health Survey											I read the questions out to the participants.	I helped participants to understand the questions.	The participants gave me the answers and I filled in the questionnaire.			Variable, sometimes before and sometimes after their Consultant/Doctor appointment.			I looked at the completed questionnaire to see if the participant had missed out any questions.	If I discovered missing items, I prompted participants to complete them.			Yes	Yes	No	Not applicable	No	No
165	10 years or more	4-6 years	Secondary Care							Oncology													Hospital Anxiety and Depression scale (HAD)		EORTC QLQ - C30 (Core Questionnaire)							I read the questions out to the participants.			I gave no assistance, the participants filled in their questionnaires independently.		Variable, sometimes before and sometimes after their Consultant/Doctor appointment.			I looked at the completed questionnaire to see if the participant had missed out any questions.				Yes	Yes	No	No	No	Yes
166	10 years or more	1-3 years	Primary Care		General Practice							Respiratory						Euroqol EQ-5D					Hospital Anxiety and Depression scale (HAD)												I gave no assistance, the participants filled in their questionnaires independently.	Apart from 2 dyslexic pts whom I helped by reading to them	Always after their Consultant/Doctor appointment.			I looked at the completed questionnaire to see if the participant had missed out any questions.				Yes	Yes	No	Not applicable	Yes	Yes
167	7-9 years	1-3 years	Primary Care														Dementia	Euroqol EQ-5D														I read the questions out to the participants.	I helped participants to understand the questions.				Not applicable.			I looked at the completed questionnaire to see if the participant had missed out any questions.	If I discovered missing items, I prompted participants to complete them.	I looked at the completed questionnaire to see if there were any scoring errors (e.g. 2 options selected instead of 1, scoring the wrong way round etc).	If I suspected a scoring error, I prompted participants to look again at some questions, to ensure they had understood them correctly.	Yes	Yes	Yes	Yes	No	Yes
168	4-6 years	Less than 1 year	Secondary Care					Rheumatology											Health Assessment Questionnaire (HAQ)																I gave no assistance, the participants filled in their questionnaires independently.		Always before their Consultant/Doctor appointment.			I looked at the completed questionnaire to see if the participant had missed out any questions.	If I discovered missing items, I prompted participants to complete them.	I looked at the completed questionnaire to see if there were any scoring errors (e.g. 2 options selected instead of 1, scoring the wrong way round etc).		Yes	Yes	No	Yes	No	Yes
169	10 years or more	1-3 years	Secondary Care						Cardiovascular									Euroqol EQ-5D	Health Assessment Questionnaire (HAQ)		SF-12® Health Survey <u>or</u> SF-12v2™ Health Survey												I helped participants to understand the questions.		I gave no assistance, the participants filled in their questionnaires independently.		Not applicable.		I sent the questionnaire to the data inputting centre without looking at it.	I looked at the completed questionnaire to see if the participant had missed out any questions.	If I discovered missing items, I prompted participants to complete them.			No	Not applicable	No	Not applicable	No	Yes
170	10 years or more	1-3 years	Secondary Care														Gastroenterology	Euroqol EQ-5D	Health Assessment Questionnaire (HAQ)																I gave no assistance, the participants filled in their questionnaires independently.		Always before their Consultant/Doctor appointment.			I looked at the completed questionnaire to see if the participant had missed out any questions.				Yes	Yes	No	Not applicable	No	Yes
171	10 years or more	10 years or more	Secondary Care				General Medicine											Euroqol EQ-5D																	I gave no assistance, the participants filled in their questionnaires independently.		Variable, sometimes before and sometimes after their Consultant/Doctor appointment.			I looked at the completed questionnaire to see if the participant had missed out any questions.				Yes	Yes	No	Yes	No	Yes
172	7-9 years	Less than 1 year	Secondary Care			Orthopaedics		Rheumatology										Euroqol EQ-5D									Oxford Hip Score (OHS)	Oxford Knee Score (OKS)					I helped participants to understand the questions.		I gave no assistance, the participants filled in their questionnaires independently.		Always after their Consultant/Doctor appointment.			I looked at the completed questionnaire to see if the participant had missed out any questions.	If I discovered missing items, I prompted participants to complete them.	I looked at the completed questionnaire to see if there were any scoring errors (e.g. 2 options selected instead of 1, scoring the wrong way round etc).	If I suspected a scoring error, I prompted participants to look again at some questions, to ensure they had understood them correctly.	Yes				Yes	Yes
173	4-6 years	Less than 1 year	Secondary Care														Critical care					SF-36® Health Survey <u>or</u> SF-36v2™ Health Survey													I gave no assistance, the participants filled in their questionnaires independently.		Not applicable.			I looked at the completed questionnaire to see if the participant had missed out any questions.	If I discovered missing items, I prompted participants to complete them.	I looked at the completed questionnaire to see if there were any scoring errors (e.g. 2 options selected instead of 1, scoring the wrong way round etc).	If I suspected a scoring error, I prompted participants to look again at some questions, to ensure they had understood them correctly.	No	No	Yes	Yes	Yes	Yes
174	10 years or more	7-9 years	Primary Care											Obstetrics & Gynaecology											EORTC QLQ - C30 (Core Questionnaire)										I gave no assistance, the participants filled in their questionnaires independently.		Variable, sometimes before and sometimes after their Consultant/Doctor appointment.		I sent the questionnaire to the data inputting centre without looking at it.
175	4-6 years	Less than 1 year	Secondary Care					Rheumatology											Health Assessment Questionnaire (HAQ)														I helped participants to understand the questions.				Variable, sometimes before and sometimes after their Consultant/Doctor appointment.							Yes	Yes	No	No	No	Yes
176	10 years or more	Less than 1 year	Secondary Care													Neurology						SF-36® Health Survey <u>or</u> SF-36v2™ Health Survey													I gave no assistance, the participants filled in their questionnaires independently.		Always before their Consultant/Doctor appointment.			I looked at the completed questionnaire to see if the participant had missed out any questions.	If I discovered missing items, I prompted participants to complete them.			No	No	No	No	No	No
177	10 years or more	1-3 years	Secondary Care				General Medicine	Rheumatology										Euroqol EQ-5D				SF-36® Health Survey <u>or</u> SF-36v2™ Health Survey														Participants often need additional explanation about the last question on EQ-%D where they have to draw a line from the box to the scale. Many just mark the scale otherwise.	Variable, sometimes before and sometimes after their Consultant/Doctor appointment.			I looked at the completed questionnaire to see if the participant had missed out any questions.	If I discovered missing items, I prompted participants to complete them.	I looked at the completed questionnaire to see if there were any scoring errors (e.g. 2 options selected instead of 1, scoring the wrong way round etc).	If I suspected a scoring error, I prompted participants to look again at some questions, to ensure they had understood them correctly.	Yes	Yes	No	Not applicable	Yes	Yes
178	10 years or more	1-3 years	Primary Care												Paediatrics		Diabetes																		I gave no assistance, the participants filled in their questionnaires independently.		Variable, sometimes before and sometimes after their Consultant/Doctor appointment.		I sent the questionnaire to the data inputting centre without looking at it.					Yes	Yes	No	Yes	No	No
179	10 years or more	7-9 years	Secondary Care							Oncology								Euroqol EQ-5D							EORTC QLQ - C30 (Core Questionnaire)										I gave no assistance, the participants filled in their questionnaires independently.		Variable, sometimes before and sometimes after their Consultant/Doctor appointment.		I sent the questionnaire to the data inputting centre without looking at it.					Yes	Yes	No	Yes	Yes	Yes
180	10 years or more	1-3 years	Primary Care		General Practice	Orthopaedics				Oncology									Health Assessment Questionnaire (HAQ)																I gave no assistance, the participants filled in their questionnaires independently.		Not applicable.		I sent the questionnaire to the data inputting centre without looking at it.					Yes	Yes	Yes	Yes	Yes	Yes
181	10 years or more	10 years or more	Secondary Care			Orthopaedics		Rheumatology										Euroqol EQ-5D									Oxford Hip Score (OHS)	Oxford Knee Score (OKS)								It depends on the patients. Some filled the forms independently, some - who had upper limb injuries f.i., needed input.	Always before their Consultant/Doctor appointment.			I looked at the completed questionnaire to see if the participant had missed out any questions.	If I discovered missing items, I prompted participants to complete them.			No	Yes	No	Not applicable	No	Yes
182	10 years or more	4-6 years	Secondary Care								Elderly Care							Euroqol EQ-5D					Hospital Anxiety and Depression scale (HAD)
183	10 years or more	7-9 years	Secondary Care														metabolic	Euroqol EQ-5D	Health Assessment Questionnaire (HAQ)			SF-36® Health Survey <u>or</u> SF-36v2™ Health Survey			EORTC QLQ - C30 (Core Questionnaire)										I gave no assistance, the participants filled in their questionnaires independently.		Always after their Consultant/Doctor appointment.			I looked at the completed questionnaire to see if the participant had missed out any questions.	If I discovered missing items, I prompted participants to complete them.	I looked at the completed questionnaire to see if there were any scoring errors (e.g. 2 options selected instead of 1, scoring the wrong way round etc).	If I suspected a scoring error, I prompted participants to look again at some questions, to ensure they had understood them correctly.	Yes	Yes	No	Not applicable	No	Yes
184	10 years or more	Less than 1 year	Secondary Care							Oncology																				Don't know					I gave no assistance, the participants filled in their questionnaires independently.		Not applicable.		I sent the questionnaire to the data inputting centre without looking at it.					Yes	Yes	No	Not applicable	No	No
185	10 years or more	1-3 years	Secondary Care												Paediatrics																Can't remember		I helped participants to understand the questions.				Always before their Consultant/Doctor appointment.	On other occassions the mum did it at home and brought it in			If I discovered missing items, I prompted participants to complete them.			Yes	Yes	No	No	Yes	Yes
186	10 years or more	Less than 1 year	Secondary Care							Oncology								Euroqol EQ-5D							EORTC QLQ - C30 (Core Questionnaire)										I gave no assistance, the participants filled in their questionnaires independently.		Variable, sometimes before and sometimes after their Consultant/Doctor appointment.		I sent the questionnaire to the data inputting centre without looking at it.					Yes	Yes	No	No	No	Yes
187	10 years or more	7-9 years	Secondary Care									Respiratory						Euroqol EQ-5D	Health Assessment Questionnaire (HAQ)												Can't remember				I gave no assistance, the participants filled in their questionnaires independently.		Variable, sometimes before and sometimes after their Consultant/Doctor appointment.					I looked at the completed questionnaire to see if there were any scoring errors (e.g. 2 options selected instead of 1, scoring the wrong way round etc).		Yes	Yes	No	No	No	Yes
188	10 years or more	1-3 years	Secondary Care														Renal	Euroqol EQ-5D							EORTC QLQ - C30 (Core Questionnaire)							I read the questions out to the participants.		The participants gave me the answers and I filled in the questionnaire.	I gave no assistance, the participants filled in their questionnaires independently.		Variable, sometimes before and sometimes after their Consultant/Doctor appointment.			I looked at the completed questionnaire to see if the participant had missed out any questions.	If I discovered missing items, I prompted participants to complete them.			Yes	Yes	No	Not applicable	No	Yes
189	10 years or more	7-9 years	Secondary Care				General Medicine			Oncology							UPPER GI	Euroqol EQ-5D	Health Assessment Questionnaire (HAQ)		SF-12® Health Survey <u>or</u> SF-12v2™ Health Survey		Hospital Anxiety and Depression scale (HAD)		EORTC QLQ - C30 (Core Questionnaire)							I read the questions out to the participants.	I helped participants to understand the questions.	The participants gave me the answers and I filled in the questionnaire.	I gave no assistance, the participants filled in their questionnaires independently.		Variable, sometimes before and sometimes after their Consultant/Doctor appointment.		I sent the questionnaire to the data inputting centre without looking at it.	I looked at the completed questionnaire to see if the participant had missed out any questions.	If I discovered missing items, I prompted participants to complete them.	I looked at the completed questionnaire to see if there were any scoring errors (e.g. 2 options selected instead of 1, scoring the wrong way round etc).	If I suspected a scoring error, I prompted participants to look again at some questions, to ensure they had understood them correctly.	Yes	No	No	Not applicable	Yes	Yes
190	10 years or more	4-6 years	Secondary Care														Rheumatology	Euroqol EQ-5D	Health Assessment Questionnaire (HAQ)		SF-12® Health Survey <u>or</u> SF-12v2™ Health Survey		Hospital Anxiety and Depression scale (HAD)												I gave no assistance, the participants filled in their questionnaires independently.		Variable, sometimes before and sometimes after their Consultant/Doctor appointment.			I looked at the completed questionnaire to see if the participant had missed out any questions.	If I discovered missing items, I prompted participants to complete them.	I looked at the completed questionnaire to see if there were any scoring errors (e.g. 2 options selected instead of 1, scoring the wrong way round etc).	If I suspected a scoring error, I prompted participants to look again at some questions, to ensure they had understood them correctly.	Yes	Yes	Yes	Yes	No	Yes
191	10 years or more	1-3 years	Secondary Care							Oncology								Euroqol EQ-5D																	I gave no assistance, the participants filled in their questionnaires independently.		Not applicable.		I sent the questionnaire to the data inputting centre without looking at it.
192	10 years or more	1-3 years	Primary Care								Elderly Care						Stroke research	Euroqol EQ-5D														I read the questions out to the participants.		The participants gave me the answers and I filled in the questionnaire.			Not applicable.			I looked at the completed questionnaire to see if the participant had missed out any questions.	If I discovered missing items, I prompted participants to complete them.	I looked at the completed questionnaire to see if there were any scoring errors (e.g. 2 options selected instead of 1, scoring the wrong way round etc).	If I suspected a scoring error, I prompted participants to look again at some questions, to ensure they had understood them correctly.	Yes	Yes	Yes	Yes	Yes	Yes
193	1-3 years	1-3 years	Secondary Care														Haematology	Euroqol EQ-5D	Health Assessment Questionnaire (HAQ)																I gave no assistance, the participants filled in their questionnaires independently.		Always before their Consultant/Doctor appointment.			I looked at the completed questionnaire to see if the participant had missed out any questions.	If I discovered missing items, I prompted participants to complete them.	I looked at the completed questionnaire to see if there were any scoring errors (e.g. 2 options selected instead of 1, scoring the wrong way round etc).	If I suspected a scoring error, I prompted participants to look again at some questions, to ensure they had understood them correctly.	Yes	Yes	No	Not applicable	Yes	Yes
194	10 years or more	10 years or more	Secondary Care		General Practice												Endocrinology	Euroqol EQ-5D			SF-12® Health Survey <u>or</u> SF-12v2™ Health Survey											I read the questions out to the participants.			I gave no assistance, the participants filled in their questionnaires independently.	Questions only read out to partially sighted patient	Always before their Consultant/Doctor appointment.		I sent the questionnaire to the data inputting centre without looking at it.					Yes	Yes	Yes	Yes	Yes	Yes
195	10 years or more	1-3 years	Primary Care													Neurology		Euroqol EQ-5D																	I gave no assistance, the participants filled in their questionnaires independently.		Not applicable.			I looked at the completed questionnaire to see if the participant had missed out any questions.				No	Not applicable	No	Not applicable	No	Yes
196	10 years or more	1-3 years	Secondary Care												Paediatrics
197	7-9 years	1-3 years	Primary Care							Oncology								Euroqol EQ-5D	Health Assessment Questionnaire (HAQ)						EORTC QLQ - C30 (Core Questionnaire)							I read the questions out to the participants.	I helped participants to understand the questions.	The participants gave me the answers and I filled in the questionnaire.	I gave no assistance, the participants filled in their questionnaires independently.		Variable, sometimes before and sometimes after their Consultant/Doctor appointment.			I looked at the completed questionnaire to see if the participant had missed out any questions.	If I discovered missing items, I prompted participants to complete them.			Yes	Yes	Yes	Yes	No	Yes
198	10 years or more	1-3 years	Secondary Care														gastroenterology	Euroqol EQ-5D																	I gave no assistance, the participants filled in their questionnaires independently.		Variable, sometimes before and sometimes after their Consultant/Doctor appointment.			I looked at the completed questionnaire to see if the participant had missed out any questions.	If I discovered missing items, I prompted participants to complete them.	I looked at the completed questionnaire to see if there were any scoring errors (e.g. 2 options selected instead of 1, scoring the wrong way round etc).	If I suspected a scoring error, I prompted participants to look again at some questions, to ensure they had understood them correctly.	Yes	Yes	Yes	Yes	Yes	Yes
199	10 years or more	10 years or more	Primary Care							Oncology													Hospital Anxiety and Depression scale (HAD)		EORTC QLQ - C30 (Core Questionnaire)										I gave no assistance, the participants filled in their questionnaires independently.		Always before their Consultant/Doctor appointment.			I looked at the completed questionnaire to see if the participant had missed out any questions.	If I discovered missing items, I prompted participants to complete them.			Yes	Yes	Yes	Yes	No	Yes
200	10 years or more	4-6 years	Secondary Care														gastroenterology	Euroqol EQ-5D				SF-36® Health Survey <u>or</u> SF-36v2™ Health Survey													I gave no assistance, the participants filled in their questionnaires independently.		Variable, sometimes before and sometimes after their Consultant/Doctor appointment.			I looked at the completed questionnaire to see if the participant had missed out any questions.	If I discovered missing items, I prompted participants to complete them.		If I suspected a scoring error, I prompted participants to look again at some questions, to ensure they had understood them correctly.	Yes	Yes	No	Not applicable	Yes	Yes
201	10 years or more	4-6 years	Secondary Care														General surgery	Euroqol EQ-5D																	I gave no assistance, the participants filled in their questionnaires independently.			Always after seeing the research nurse	I sent the questionnaire to the data inputting centre without looking at it.					Yes	Yes	No	Not applicable	Yes	Yes
202	10 years or more	4-6 years	Primary Care								Elderly Care							Euroqol EQ-5D														I read the questions out to the participants.	I helped participants to understand the questions.	The participants gave me the answers and I filled in the questionnaire.	I gave no assistance, the participants filled in their questionnaires independently.		Not applicable.			I looked at the completed questionnaire to see if the participant had missed out any questions.				Yes	Yes	No	Yes	Yes	Yes
203	10 years or more	4-6 years	Secondary Care														renal	Euroqol EQ-5D															I helped participants to understand the questions.				Always after their Consultant/Doctor appointment.			I looked at the completed questionnaire to see if the participant had missed out any questions.	If I discovered missing items, I prompted participants to complete them.	I looked at the completed questionnaire to see if there were any scoring errors (e.g. 2 options selected instead of 1, scoring the wrong way round etc).	If I suspected a scoring error, I prompted participants to look again at some questions, to ensure they had understood them correctly.	Yes	No	No	Not applicable	Yes	Yes
204	10 years or more	7-9 years	Secondary Care														Renal	Euroqol EQ-5D			SF-12® Health Survey <u>or</u> SF-12v2™ Health Survey	SF-36® Health Survey <u>or</u> SF-36v2™ Health Survey										I read the questions out to the participants.	I helped participants to understand the questions.		I gave no assistance, the participants filled in their questionnaires independently.		Always before their Consultant/Doctor appointment.		I sent the questionnaire to the data inputting centre without looking at it.	I looked at the completed questionnaire to see if the participant had missed out any questions.				Yes	Yes	Yes	Yes	Yes	Yes
205	10 years or more	10 years or more	Primary Care														ENDOCRINOLOGY																I helped participants to understand the questions.				Not applicable.			I looked at the completed questionnaire to see if the participant had missed out any questions.	If I discovered missing items, I prompted participants to complete them.			Yes	Yes	No	Not applicable	Yes	Yes
206	7-9 years	Less than 1 year	Secondary Care									Respiratory																			Can't remember	I read the questions out to the participants.	I helped participants to understand the questions.				Always before their Consultant/Doctor appointment.			I looked at the completed questionnaire to see if the participant had missed out any questions.	If I discovered missing items, I prompted participants to complete them.	I looked at the completed questionnaire to see if there were any scoring errors (e.g. 2 options selected instead of 1, scoring the wrong way round etc).	If I suspected a scoring error, I prompted participants to look again at some questions, to ensure they had understood them correctly.	Yes		No	Not applicable	No	Yes
207	10 years or more	Less than 1 year	Secondary Care														emergency and critical care													Don't know					I gave no assistance, the participants filled in their questionnaires independently.			at home						Yes	Not applicable	Not applicable	Not applicable	Yes	Yes
208	10 years or more	1-3 years	Secondary Care														Paliative Care	Euroqol EQ-5D	Health Assessment Questionnaire (HAQ)				Hospital Anxiety and Depression scale (HAD)		EORTC QLQ - C30 (Core Questionnaire)							I read the questions out to the participants.	I helped participants to understand the questions.	The participants gave me the answers and I filled in the questionnaire.	I gave no assistance, the participants filled in their questionnaires independently.		Not applicable.			I looked at the completed questionnaire to see if the participant had missed out any questions.	If I discovered missing items, I prompted participants to complete them.	I looked at the completed questionnaire to see if there were any scoring errors (e.g. 2 options selected instead of 1, scoring the wrong way round etc).	If I suspected a scoring error, I prompted participants to look again at some questions, to ensure they had understood them correctly.	Yes	Yes	No	Not applicable	No	Yes
209	10 years or more	1-3 years	Secondary Care											Obstetrics & Gynaecology																			I helped participants to understand the questions.		I gave no assistance, the participants filled in their questionnaires independently.	gave the questionnaire to patients to fill in and helped them to understand questions only if they had queries	Variable, sometimes before and sometimes after their Consultant/Doctor appointment.			I looked at the completed questionnaire to see if the participant had missed out any questions.	If I discovered missing items, I prompted participants to complete them.	I looked at the completed questionnaire to see if there were any scoring errors (e.g. 2 options selected instead of 1, scoring the wrong way round etc).	If I suspected a scoring error, I prompted participants to look again at some questions, to ensure they had understood them correctly.	Yes	Yes	Yes	Yes	No	Yes
210	7-9 years	4-6 years	Secondary Care														Gastroenterology and Hepatology	Euroqol EQ-5D	Health Assessment Questionnaire (HAQ)		SF-12® Health Survey <u>or</u> SF-12v2™ Health Survey	SF-36® Health Survey <u>or</u> SF-36v2™ Health Survey	Hospital Anxiety and Depression scale (HAD)		EORTC QLQ - C30 (Core Questionnaire)										I gave no assistance, the participants filled in their questionnaires independently.		Variable, sometimes before and sometimes after their Consultant/Doctor appointment.		I sent the questionnaire to the data inputting centre without looking at it.					Yes	Yes	No	No	Yes	Yes
211	10 years or more	1-3 years	Secondary Care						Cardiovascular									Euroqol EQ-5D	Health Assessment Questionnaire (HAQ)			SF-36® Health Survey <u>or</u> SF-36v2™ Health Survey										I read the questions out to the participants.					Always before their Consultant/Doctor appointment.			I looked at the completed questionnaire to see if the participant had missed out any questions.	If I discovered missing items, I prompted participants to complete them.
212	10 years or more	10 years or more	Secondary Care							Oncology								Euroqol EQ-5D	Health Assessment Questionnaire (HAQ)				Hospital Anxiety and Depression scale (HAD)		EORTC QLQ - C30 (Core Questionnaire)							I read the questions out to the participants.	I helped participants to understand the questions.	The participants gave me the answers and I filled in the questionnaire.			Variable, sometimes before and sometimes after their Consultant/Doctor appointment.			I looked at the completed questionnaire to see if the participant had missed out any questions.	If I discovered missing items, I prompted participants to complete them.	I looked at the completed questionnaire to see if there were any scoring errors (e.g. 2 options selected instead of 1, scoring the wrong way round etc).	If I suspected a scoring error, I prompted participants to look again at some questions, to ensure they had understood them correctly.	Yes	Yes	No	Not applicable	Yes	Yes
213	10 years or more	4-6 years	Secondary Care													Neurology		Euroqol EQ-5D	Health Assessment Questionnaire (HAQ)			SF-36® Health Survey <u>or</u> SF-36v2™ Health Survey	Hospital Anxiety and Depression scale (HAD)									I read the questions out to the participants.					Not applicable.		I sent the questionnaire to the data inputting centre without looking at it.	I looked at the completed questionnaire to see if the participant had missed out any questions.	If I discovered missing items, I prompted participants to complete them.	I looked at the completed questionnaire to see if there were any scoring errors (e.g. 2 options selected instead of 1, scoring the wrong way round etc).		Yes	Yes	Yes	Yes	Yes	Yes
214	10 years or more	10 years or more	Secondary Care														Diabetes														Can't remember				I gave no assistance, the participants filled in their questionnaires independently.		Variable, sometimes before and sometimes after their Consultant/Doctor appointment.		I sent the questionnaire to the data inputting centre without looking at it.					Yes	Yes	No	Not applicable	No	No
215	10 years or more	Less than 1 year	Secondary Care														cardiology	Euroqol EQ-5D																	I gave no assistance, the participants filled in their questionnaires independently.		Variable, sometimes before and sometimes after their Consultant/Doctor appointment.			I looked at the completed questionnaire to see if the participant had missed out any questions.				Yes	Yes	No	Not applicable	No	Yes
216	10 years or more	4-6 years	Secondary Care			Orthopaedics												Euroqol EQ-5D			SF-12® Health Survey <u>or</u> SF-12v2™ Health Survey											I read the questions out to the participants.	I helped participants to understand the questions.	The participants gave me the answers and I filled in the questionnaire.			Variable, sometimes before and sometimes after their Consultant/Doctor appointment.			I looked at the completed questionnaire to see if the participant had missed out any questions.				Yes	No	No	Not applicable	Yes	Yes
217	10 years or more	1-3 years	Primary Care										Opthalmology					Euroqol EQ-5D	Health Assessment Questionnaire (HAQ)																I gave no assistance, the participants filled in their questionnaires independently.		Always before their Consultant/Doctor appointment.			I looked at the completed questionnaire to see if the participant had missed out any questions.	If I discovered missing items, I prompted participants to complete them.			Yes	No	No	Not applicable	No	Yes
218	10 years or more	1-3 years	Secondary Care							Oncology							Haematology	Euroqol EQ-5D							EORTC QLQ - C30 (Core Questionnaire)										I gave no assistance, the participants filled in their questionnaires independently.		Variable, sometimes before and sometimes after their Consultant/Doctor appointment.		I sent the questionnaire to the data inputting centre without looking at it.
219	10 years or more	10 years or more	Secondary Care						Cardiovascular									Euroqol EQ-5D														I read the questions out to the participants.	I helped participants to understand the questions.		I gave no assistance, the participants filled in their questionnaires independently.		Variable, sometimes before and sometimes after their Consultant/Doctor appointment.			I looked at the completed questionnaire to see if the participant had missed out any questions.	If I discovered missing items, I prompted participants to complete them.	I looked at the completed questionnaire to see if there were any scoring errors (e.g. 2 options selected instead of 1, scoring the wrong way round etc).	If I suspected a scoring error, I prompted participants to look again at some questions, to ensure they had understood them correctly.	Yes	Yes	No	Not applicable	Yes	Yes
220	10 years or more	4-6 years	Secondary Care							Oncology															EORTC QLQ - C30 (Core Questionnaire)							I read the questions out to the participants.	I helped participants to understand the questions.		I gave no assistance, the participants filled in their questionnaires independently.		Variable, sometimes before and sometimes after their Consultant/Doctor appointment.			I looked at the completed questionnaire to see if the participant had missed out any questions.				Yes	Yes	Yes	Yes	Yes	Yes
221	10 years or more	Less than 1 year	Secondary Care				General Medicine					Respiratory							Health Assessment Questionnaire (HAQ)													I read the questions out to the participants.	I helped participants to understand the questions.				Variable, sometimes before and sometimes after their Consultant/Doctor appointment.			I looked at the completed questionnaire to see if the participant had missed out any questions.	If I discovered missing items, I prompted participants to complete them.	I looked at the completed questionnaire to see if there were any scoring errors (e.g. 2 options selected instead of 1, scoring the wrong way round etc).	If I suspected a scoring error, I prompted participants to look again at some questions, to ensure they had understood them correctly.	Yes	Yes	Yes	Yes	Yes	Yes
222	10 years or more	7-9 years	Secondary Care														Gastroenterology													Don't know		I read the questions out to the participants.		The participants gave me the answers and I filled in the questionnaire.			Variable, sometimes before and sometimes after their Consultant/Doctor appointment.			I looked at the completed questionnaire to see if the participant had missed out any questions.	If I discovered missing items, I prompted participants to complete them.	I looked at the completed questionnaire to see if there were any scoring errors (e.g. 2 options selected instead of 1, scoring the wrong way round etc).	If I suspected a scoring error, I prompted participants to look again at some questions, to ensure they had understood them correctly.	Yes	Yes	Yes	Yes	Yes	Yes
223	4-6 years	Less than 1 year	Primary Care							Oncology							Haematology	Euroqol EQ-5D							EORTC QLQ - C30 (Core Questionnaire)										I gave no assistance, the participants filled in their questionnaires independently.		Variable, sometimes before and sometimes after their Consultant/Doctor appointment.			I looked at the completed questionnaire to see if the participant had missed out any questions.	If I discovered missing items, I prompted participants to complete them.			Yes	No	No	Not applicable	No	Yes
224	4-6 years	Less than 1 year	Secondary Care							Oncology								Euroqol EQ-5D							EORTC QLQ - C30 (Core Questionnaire)							I read the questions out to the participants.	I helped participants to understand the questions.	The participants gave me the answers and I filled in the questionnaire.			Variable, sometimes before and sometimes after their Consultant/Doctor appointment.			I looked at the completed questionnaire to see if the participant had missed out any questions.	If I discovered missing items, I prompted participants to complete them.			Yes	Yes	No	Not applicable	Yes	Yes
225	10 years or more	10 years or more	Secondary Care														Diabetes	Euroqol EQ-5D																	I gave no assistance, the participants filled in their questionnaires independently.		Variable, sometimes before and sometimes after their Consultant/Doctor appointment.			I looked at the completed questionnaire to see if the participant had missed out any questions.	If I discovered missing items, I prompted participants to complete them.			Yes	Yes	No	Yes	No	Yes
226	10 years or more	4-6 years	Secondary Care						Cardiovascular									Euroqol EQ-5D					Hospital Anxiety and Depression scale (HAD)													Most filled in the questionniares unaided but some participants wanted me to read it and fill thier answers, these participants often had limited reading skills	Variable, sometimes before and sometimes after their Consultant/Doctor appointment.			I looked at the completed questionnaire to see if the participant had missed out any questions.	If I discovered missing items, I prompted participants to complete them.	I looked at the completed questionnaire to see if there were any scoring errors (e.g. 2 options selected instead of 1, scoring the wrong way round etc).	If I suspected a scoring error, I prompted participants to look again at some questions, to ensure they had understood them correctly.	Yes	Yes	Yes	Yes	Yes	Yes
227	10 years or more	7-9 years	Secondary Care							Oncology								Euroqol EQ-5D							EORTC QLQ - C30 (Core Questionnaire)										I gave no assistance, the participants filled in their questionnaires independently.		Always before their Consultant/Doctor appointment.		I sent the questionnaire to the data inputting centre without looking at it.					Yes	No	No	No	No	Yes
228	10 years or more	1-3 years	Primary Care														microbiology	Euroqol EQ-5D														I read the questions out to the participants.		The participants gave me the answers and I filled in the questionnaire.			Not applicable.			I looked at the completed questionnaire to see if the participant had missed out any questions.	If I discovered missing items, I prompted participants to complete them.			Yes	Yes	No	Not applicable	No	No
229	10 years or more	4-6 years	Primary Care							Oncology								Euroqol EQ-5D																	I gave no assistance, the participants filled in their questionnaires independently.		Variable, sometimes before and sometimes after their Consultant/Doctor appointment.			I looked at the completed questionnaire to see if the participant had missed out any questions.				Yes	Yes	No	Not applicable	No	No
230	10 years or more	1-3 years	Primary Care							Oncology							surgery - upper and lower GI	Euroqol EQ-5D
231	7-9 years	1-3 years	Secondary Care											Obstetrics & Gynaecology				Euroqol EQ-5D			SF-12® Health Survey <u>or</u> SF-12v2™ Health Survey		Hospital Anxiety and Depression scale (HAD)									I read the questions out to the participants.	I helped participants to understand the questions.	The participants gave me the answers and I filled in the questionnaire.	I gave no assistance, the participants filled in their questionnaires independently.		Variable, sometimes before and sometimes after their Consultant/Doctor appointment.			I looked at the completed questionnaire to see if the participant had missed out any questions.	If I discovered missing items, I prompted participants to complete them.	I looked at the completed questionnaire to see if there were any scoring errors (e.g. 2 options selected instead of 1, scoring the wrong way round etc).	If I suspected a scoring error, I prompted participants to look again at some questions, to ensure they had understood them correctly.	Yes	Yes	Yes	Yes	Yes	Yes
232	10 years or more	4-6 years	Secondary Care														Hepatology					SF-36® Health Survey <u>or</u> SF-36v2™ Health Survey													I gave no assistance, the participants filled in their questionnaires independently.		Always before their Consultant/Doctor appointment.			I looked at the completed questionnaire to see if the participant had missed out any questions.	If I discovered missing items, I prompted participants to complete them.	I looked at the completed questionnaire to see if there were any scoring errors (e.g. 2 options selected instead of 1, scoring the wrong way round etc).		Yes	Yes	No	Not applicable	Yes	Yes
233	10 years or more	1-3 years	Secondary Care									Respiratory																			Can't remember				I gave no assistance, the participants filled in their questionnaires independently.		Always before their Consultant/Doctor appointment.			I looked at the completed questionnaire to see if the participant had missed out any questions.	If I discovered missing items, I prompted participants to complete them.	I looked at the completed questionnaire to see if there were any scoring errors (e.g. 2 options selected instead of 1, scoring the wrong way round etc).		Yes	Yes	No	No	No	No
234	10 years or more	10 years or more	Secondary Care			Orthopaedics												Euroqol EQ-5D			SF-12® Health Survey <u>or</u> SF-12v2™ Health Survey														I gave no assistance, the participants filled in their questionnaires independently.		Not applicable.			I looked at the completed questionnaire to see if the participant had missed out any questions.	If I discovered missing items, I prompted participants to complete them.	I looked at the completed questionnaire to see if there were any scoring errors (e.g. 2 options selected instead of 1, scoring the wrong way round etc).	If I suspected a scoring error, I prompted participants to look again at some questions, to ensure they had understood them correctly.	Yes	Yes	No	No	Yes	Yes
235	10 years or more	10 years or more	Secondary Care			Orthopaedics												Euroqol EQ-5D									Oxford Hip Score (OHS)	Oxford Knee Score (OKS)				I read the questions out to the participants.	I helped participants to understand the questions.				Variable, sometimes before and sometimes after their Consultant/Doctor appointment.			I looked at the completed questionnaire to see if the participant had missed out any questions.	If I discovered missing items, I prompted participants to complete them.			Yes	No	Yes	Yes	Yes	Yes
236	10 years or more	7-9 years	Secondary Care					Rheumatology										Euroqol EQ-5D	Health Assessment Questionnaire (HAQ)																I gave no assistance, the participants filled in their questionnaires independently.		Variable, sometimes before and sometimes after their Consultant/Doctor appointment.			I looked at the completed questionnaire to see if the participant had missed out any questions.				Yes	Yes	No	Yes	Yes	Yes
237	10 years or more	1-3 years	Secondary Care																											Don't know					I gave no assistance, the participants filled in their questionnaires independently.		Always before their Consultant/Doctor appointment.		I sent the questionnaire to the data inputting centre without looking at it.					Yes	Yes	Yes	Yes	Yes	Yes
238	10 years or more	4-6 years	Secondary Care														hepatology	Euroqol EQ-5D															I helped participants to understand the questions.				Variable, sometimes before and sometimes after their Consultant/Doctor appointment.			I looked at the completed questionnaire to see if the participant had missed out any questions.	If I discovered missing items, I prompted participants to complete them.			No	No	No	No	No	No
239	10 years or more	1-3 years	Secondary Care						Cardiovascular													SF-36® Health Survey <u>or</u> SF-36v2™ Health Survey				Minnesota Living with Heart Failure © Questionnaire (MLHF)									I gave no assistance, the participants filled in their questionnaires independently.	Very little assistance given - only if the patient felt unsure about one or two questions. They were encouraged to answer independently.	Not applicable.			I looked at the completed questionnaire to see if the participant had missed out any questions.	If I discovered missing items, I prompted participants to complete them.			Yes	Yes	No	No	No	Yes
240	10 years or more	1-3 years	Secondary Care				General Medicine											Euroqol EQ-5D	Health Assessment Questionnaire (HAQ)																I gave no assistance, the participants filled in their questionnaires independently.		Variable, sometimes before and sometimes after their Consultant/Doctor appointment.			I looked at the completed questionnaire to see if the participant had missed out any questions.	If I discovered missing items, I prompted participants to complete them.	I looked at the completed questionnaire to see if there were any scoring errors (e.g. 2 options selected instead of 1, scoring the wrong way round etc).	If I suspected a scoring error, I prompted participants to look again at some questions, to ensure they had understood them correctly.	Yes	Yes	Yes	Yes	No	Yes
241	10 years or more	4-6 years	Secondary Care				General Medicine											Euroqol EQ-5D																	I gave no assistance, the participants filled in their questionnaires independently.		Always before their Consultant/Doctor appointment.			I looked at the completed questionnaire to see if the participant had missed out any questions.	If I discovered missing items, I prompted participants to complete them.	I looked at the completed questionnaire to see if there were any scoring errors (e.g. 2 options selected instead of 1, scoring the wrong way round etc).	If I suspected a scoring error, I prompted participants to look again at some questions, to ensure they had understood them correctly.	Yes	Yes	Yes	Yes	Yes	Yes
242	10 years or more	7-9 years	Primary Care												Paediatrics			Euroqol EQ-5D	Health Assessment Questionnaire (HAQ)														I helped participants to understand the questions.				Variable, sometimes before and sometimes after their Consultant/Doctor appointment.		I sent the questionnaire to the data inputting centre without looking at it.					Yes	No	No	No	No	No
243	10 years or more	10 years or more	Secondary Care						Cardiovascular								Surgery	Euroqol EQ-5D														I read the questions out to the participants.	I helped participants to understand the questions.	The participants gave me the answers and I filled in the questionnaire.			Variable, sometimes before and sometimes after their Consultant/Doctor appointment.			I looked at the completed questionnaire to see if the participant had missed out any questions.	If I discovered missing items, I prompted participants to complete them.	I looked at the completed questionnaire to see if there were any scoring errors (e.g. 2 options selected instead of 1, scoring the wrong way round etc).		Yes	Yes	Yes	Yes	Yes	Yes
244	10 years or more	4-6 years	Secondary Care						Cardiovascular										Health Assessment Questionnaire (HAQ)													I read the questions out to the participants.	I helped participants to understand the questions.	The participants gave me the answers and I filled in the questionnaire.			Always after their Consultant/Doctor appointment.		I sent the questionnaire to the data inputting centre without looking at it.					Yes	Yes	Yes	Yes	No	Yes
245	4-6 years	1-3 years	Secondary Care				General Medicine											Euroqol EQ-5D																	I gave no assistance, the participants filled in their questionnaires independently.		Variable, sometimes before and sometimes after their Consultant/Doctor appointment.			I looked at the completed questionnaire to see if the participant had missed out any questions.				No	No	No	No	No	Yes
246	10 years or more	4-6 years	Secondary Care									Respiratory						Euroqol EQ-5D																	I gave no assistance, the participants filled in their questionnaires independently.		Variable, sometimes before and sometimes after their Consultant/Doctor appointment.			I looked at the completed questionnaire to see if the participant had missed out any questions.		I looked at the completed questionnaire to see if there were any scoring errors (e.g. 2 options selected instead of 1, scoring the wrong way round etc).		No	No	No	Not applicable	No	Yes
247	10 years or more	1-3 years	Secondary Care							Oncology								Euroqol EQ-5D							EORTC QLQ - C30 (Core Questionnaire)							I read the questions out to the participants.					Variable, sometimes before and sometimes after their Consultant/Doctor appointment.			I looked at the completed questionnaire to see if the participant had missed out any questions.	If I discovered missing items, I prompted participants to complete them.			Yes	Yes	No	No	Yes	Yes
248	7-9 years	1-3 years	Secondary Care						Cardiovascular								Diabetes	Euroqol EQ-5D														I read the questions out to the participants.		The participants gave me the answers and I filled in the questionnaire.				during the nurse appointment (no doctor appointment in trial)						Yes	Yes	Yes	Yes	Yes	Yes
249	10 years or more	10 years or more	Secondary Care							Oncology								Euroqol EQ-5D	Health Assessment Questionnaire (HAQ)											Don't know	Can't remember	I read the questions out to the participants.	I helped participants to understand the questions.		I gave no assistance, the participants filled in their questionnaires independently.		Always before their Consultant/Doctor appointment.			I looked at the completed questionnaire to see if the participant had missed out any questions.	If I discovered missing items, I prompted participants to complete them.			Yes	Yes	No	No	No	Yes
250	10 years or more	1-3 years	Primary Care						Cardiovascular									Euroqol EQ-5D				SF-36® Health Survey <u>or</u> SF-36v2™ Health Survey										I read the questions out to the participants.						Admission day prior to surgery, discharge day post surgery, in clinics pre assessment and in follow-up clinics so varies		I looked at the completed questionnaire to see if the participant had missed out any questions.	If I discovered missing items, I prompted participants to complete them.	I looked at the completed questionnaire to see if there were any scoring errors (e.g. 2 options selected instead of 1, scoring the wrong way round etc).	If I suspected a scoring error, I prompted participants to look again at some questions, to ensure they had understood them correctly.	Yes	Yes	No	No	Yes	Yes
251	10 years or more	1-3 years	Secondary Care												Paediatrics			Euroqol EQ-5D														I read the questions out to the participants.	I helped participants to understand the questions.				Variable, sometimes before and sometimes after their Consultant/Doctor appointment.			I looked at the completed questionnaire to see if the participant had missed out any questions.				Yes	Yes	Yes	Yes	Yes	Yes
252	7-9 years	4-6 years	Secondary Care							Oncology								Euroqol EQ-5D
253	10 years or more	7-9 years	Secondary Care			Orthopaedics												Euroqol EQ-5D			SF-12® Health Survey <u>or</u> SF-12v2™ Health Survey								Roland-Morris Disability Questionnaire (RMDQ)			I read the questions out to the participants.	I helped participants to understand the questions.	The participants gave me the answers and I filled in the questionnaire.	I gave no assistance, the participants filled in their questionnaires independently.		Always before their Consultant/Doctor appointment.			I looked at the completed questionnaire to see if the participant had missed out any questions.	If I discovered missing items, I prompted participants to complete them.	I looked at the completed questionnaire to see if there were any scoring errors (e.g. 2 options selected instead of 1, scoring the wrong way round etc).	If I suspected a scoring error, I prompted participants to look again at some questions, to ensure they had understood them correctly.	Yes	Yes	No	Not applicable	Yes	Yes
254	10 years or more	4-6 years	Secondary Care														Hepatology	Euroqol EQ-5D
255	10 years or more	1-3 years	Secondary Care								Elderly Care						Stroke	Euroqol EQ-5D					Hospital Anxiety and Depression scale (HAD)									I read the questions out to the participants.	I helped participants to understand the questions.	The participants gave me the answers and I filled in the questionnaire.			Variable, sometimes before and sometimes after their Consultant/Doctor appointment.		I sent the questionnaire to the data inputting centre without looking at it.					Yes	Yes	No	Yes	No	No
256	10 years or more	4-6 years	Primary Care												Paediatrics			Euroqol EQ-5D														I read the questions out to the participants.	I helped participants to understand the questions.	The participants gave me the answers and I filled in the questionnaire.	I gave no assistance, the participants filled in their questionnaires independently.		Variable, sometimes before and sometimes after their Consultant/Doctor appointment.			I looked at the completed questionnaire to see if the participant had missed out any questions.				Yes	Yes	Yes	Yes	Yes	Yes
257	10 years or more	4-6 years	Secondary Care														Dermatology	Euroqol EQ-5D	Health Assessment Questionnaire (HAQ)													I read the questions out to the participants.	I helped participants to understand the questions.	The participants gave me the answers and I filled in the questionnaire.			Variable, sometimes before and sometimes after their Consultant/Doctor appointment.			I looked at the completed questionnaire to see if the participant had missed out any questions.	If I discovered missing items, I prompted participants to complete them.	I looked at the completed questionnaire to see if there were any scoring errors (e.g. 2 options selected instead of 1, scoring the wrong way round etc).	If I suspected a scoring error, I prompted participants to look again at some questions, to ensure they had understood them correctly.	Yes	Yes	Yes	Yes	Yes	Yes
258	1-3 years	1-3 years	Secondary Care							Oncology		Respiratory						Euroqol EQ-5D														I read the questions out to the participants.					Variable, sometimes before and sometimes after their Consultant/Doctor appointment.			I looked at the completed questionnaire to see if the participant had missed out any questions.	If I discovered missing items, I prompted participants to complete them.			Yes	Yes	No	Not applicable	No	No
259	10 years or more	10 years or more	Secondary Care									Respiratory										SF-36® Health Survey <u>or</u> SF-36v2™ Health Survey	Hospital Anxiety and Depression scale (HAD)		EORTC QLQ - C30 (Core Questionnaire)										I gave no assistance, the participants filled in their questionnaires independently.		Variable, sometimes before and sometimes after their Consultant/Doctor appointment.			I looked at the completed questionnaire to see if the participant had missed out any questions.				Yes	Yes	Yes	Yes	Yes	Yes
260	10 years or more	1-3 years	Secondary Care										Opthalmology					Euroqol EQ-5D														I read the questions out to the participants.		The participants gave me the answers and I filled in the questionnaire.			Variable, sometimes before and sometimes after their Consultant/Doctor appointment.		I sent the questionnaire to the data inputting centre without looking at it.					Yes	Yes	Yes	Yes	Yes	Yes
261	7-9 years	1-3 years	Secondary Care										Opthalmology					Euroqol EQ-5D														I read the questions out to the participants.					Always before their Consultant/Doctor appointment.			I looked at the completed questionnaire to see if the participant had missed out any questions.				Yes	Yes	Yes	Yes	Yes	Yes
262	10 years or more		Secondary Care														Dermatology	Euroqol EQ-5D	Health Assessment Questionnaire (HAQ)																I gave no assistance, the participants filled in their questionnaires independently.	I explained the purpose of the questionnaire and reminded the participants of the timeframe the questionnaire was asking for	Variable, sometimes before and sometimes after their Consultant/Doctor appointment.			I looked at the completed questionnaire to see if the participant had missed out any questions.	If I discovered missing items, I prompted participants to complete them.			Yes	Yes	No	Not applicable	Yes	Yes
263	10 years or more	4-6 years	Primary Care				General Medicine											Euroqol EQ-5D							EORTC QLQ - C30 (Core Questionnaire)							I read the questions out to the participants.					Variable, sometimes before and sometimes after their Consultant/Doctor appointment.			I looked at the completed questionnaire to see if the participant had missed out any questions.	If I discovered missing items, I prompted participants to complete them.	I looked at the completed questionnaire to see if there were any scoring errors (e.g. 2 options selected instead of 1, scoring the wrong way round etc).	If I suspected a scoring error, I prompted participants to look again at some questions, to ensure they had understood them correctly.	Not applicable	No	No	Not applicable	No	No
264	4-6 years	1-3 years	Secondary Care													Neurology						SF-36® Health Survey <u>or</u> SF-36v2™ Health Survey										I read the questions out to the participants.	I helped participants to understand the questions.	The participants gave me the answers and I filled in the questionnaire.			Not applicable.			I looked at the completed questionnaire to see if the participant had missed out any questions.	If I discovered missing items, I prompted participants to complete them.		If I suspected a scoring error, I prompted participants to look again at some questions, to ensure they had understood them correctly.	Yes	Yes	No	Not applicable	No	Yes
265	10 years or more	Less than 1 year	Secondary Care												Paediatrics			Euroqol EQ-5D																	I gave no assistance, the participants filled in their questionnaires independently.		Not applicable.	as per protocol if stated if not variable before/after	I sent the questionnaire to the data inputting centre without looking at it.					Yes	Yes	Yes	Yes	Yes	Yes
266	10 years or more	1-3 years	Secondary Care			Orthopaedics																													I gave no assistance, the participants filled in their questionnaires independently.		Always before their Consultant/Doctor appointment.			I looked at the completed questionnaire to see if the participant had missed out any questions.	If I discovered missing items, I prompted participants to complete them.	I looked at the completed questionnaire to see if there were any scoring errors (e.g. 2 options selected instead of 1, scoring the wrong way round etc).	If I suspected a scoring error, I prompted participants to look again at some questions, to ensure they had understood them correctly.	Yes	Yes	Yes	Yes	Yes	Yes
267	4-6 years	1-3 years	Secondary Care				General Medicine											Euroqol EQ-5D	Health Assessment Questionnaire (HAQ)													I read the questions out to the participants.	I helped participants to understand the questions.	The participants gave me the answers and I filled in the questionnaire.			Variable, sometimes before and sometimes after their Consultant/Doctor appointment.		I sent the questionnaire to the data inputting centre without looking at it.					Yes	Yes	No	No	No	Yes
268	10 years or more	4-6 years		Foundation Trust			General Medicine									Neurology	Age & Aging/						Hospital Anxiety and Depression scale (HAD)												I gave no assistance, the participants filled in their questionnaires independently.	Prior to form completion i gave patient a full explaination of what was expected of them		After their clinical Assessment			If I discovered missing items, I prompted participants to complete them.	I looked at the completed questionnaire to see if there were any scoring errors (e.g. 2 options selected instead of 1, scoring the wrong way round etc).		Yes	Yes	Yes	Yes	Yes	Yes
269	10 years or more	4-6 years	Secondary Care														Stroke	Euroqol EQ-5D														I read the questions out to the participants.		The participants gave me the answers and I filled in the questionnaire.			Variable, sometimes before and sometimes after their Consultant/Doctor appointment.			I looked at the completed questionnaire to see if the participant had missed out any questions.	If I discovered missing items, I prompted participants to complete them.	I looked at the completed questionnaire to see if there were any scoring errors (e.g. 2 options selected instead of 1, scoring the wrong way round etc).		Yes	No	No	No	Yes	No
270	10 years or more	4-6 years	Primary Care							Oncology																						I read the questions out to the participants.	I helped participants to understand the questions.				Variable, sometimes before and sometimes after their Consultant/Doctor appointment.			I looked at the completed questionnaire to see if the participant had missed out any questions.	If I discovered missing items, I prompted participants to complete them.	I looked at the completed questionnaire to see if there were any scoring errors (e.g. 2 options selected instead of 1, scoring the wrong way round etc).	If I suspected a scoring error, I prompted participants to look again at some questions, to ensure they had understood them correctly.	Yes	Yes	Yes	Yes	Yes	Yes
271	4-6 years	1-3 years	Secondary Care											Obstetrics & Gynaecology					Health Assessment Questionnaire (HAQ)																I gave no assistance, the participants filled in their questionnaires independently.		Not applicable.			I looked at the completed questionnaire to see if the participant had missed out any questions.				Yes	Yes	No	Not applicable	No	Yes
272	10 years or more	10 years or more	Secondary Care							Oncology															EORTC QLQ - C30 (Core Questionnaire)							I read the questions out to the participants.	I helped participants to understand the questions.		I gave no assistance, the participants filled in their questionnaires independently.		Variable, sometimes before and sometimes after their Consultant/Doctor appointment.			I looked at the completed questionnaire to see if the participant had missed out any questions.				Yes	Yes	No	Not applicable	No	Yes
273	10 years or more	1-3 years	Primary Care														Surgery					SF-36® Health Survey <u>or</u> SF-36v2™ Health Survey													I gave no assistance, the participants filled in their questionnaires independently.		Always before their Consultant/Doctor appointment.							Yes	Yes	Yes	Yes	Yes	Yes
274	10 years or more	4-6 years	Primary Care							Oncology								Euroqol EQ-5D							EORTC QLQ - C30 (Core Questionnaire)							I read the questions out to the participants.			I gave no assistance, the participants filled in their questionnaires independently.		Always after their Consultant/Doctor appointment.			I looked at the completed questionnaire to see if the participant had missed out any questions.				Yes	Yes	No	Not applicable	No	Yes
275	10 years or more	4-6 years	Secondary Care						Cardiovascular									Euroqol EQ-5D				SF-36® Health Survey <u>or</u> SF-36v2™ Health Survey													I gave no assistance, the participants filled in their questionnaires independently.	on occaision I read the questions out if the patient was unable	Not applicable.			I looked at the completed questionnaire to see if the participant had missed out any questions.	If I discovered missing items, I prompted participants to complete them.			Yes	Yes	No	Not applicable	Yes	Yes
276	10 years or more	4-6 years	Secondary Care							Oncology								Euroqol EQ-5D																	I gave no assistance, the participants filled in their questionnaires independently.		Variable, sometimes before and sometimes after their Consultant/Doctor appointment.					I looked at the completed questionnaire to see if there were any scoring errors (e.g. 2 options selected instead of 1, scoring the wrong way round etc).	If I suspected a scoring error, I prompted participants to look again at some questions, to ensure they had understood them correctly.	Yes	Yes	No	Not applicable	Yes	Yes
277	10 years or more	10 years or more															dementia	Euroqol EQ-5D															I helped participants to understand the questions.				Not applicable.	community visits		I looked at the completed questionnaire to see if the participant had missed out any questions.	If I discovered missing items, I prompted participants to complete them.	I looked at the completed questionnaire to see if there were any scoring errors (e.g. 2 options selected instead of 1, scoring the wrong way round etc).	If I suspected a scoring error, I prompted participants to look again at some questions, to ensure they had understood them correctly.	Yes	Yes	No	Not applicable	Yes	Yes
278	10 years or more	4-6 years	Primary Care														Haematology	Euroqol EQ-5D							EORTC QLQ - C30 (Core Questionnaire)										I gave no assistance, the participants filled in their questionnaires independently.			mostly before but on rare occasions after Dr appointment	I sent the questionnaire to the data inputting centre without looking at it.					Yes	Yes	Yes	Yes	Yes	Yes
279	4-6 years	1-3 years	Secondary Care				General Medicine										Gastroenterology	Euroqol EQ-5D				SF-36® Health Survey <u>or</u> SF-36v2™ Health Survey														I gave assistance as required - eg if needed hwlp with reading writing understanding	Not applicable.			I looked at the completed questionnaire to see if the participant had missed out any questions.	If I discovered missing items, I prompted participants to complete them.	I looked at the completed questionnaire to see if there were any scoring errors (e.g. 2 options selected instead of 1, scoring the wrong way round etc).	If I suspected a scoring error, I prompted participants to look again at some questions, to ensure they had understood them correctly.
280	10 years or more	10 years or more	Secondary Care														Liver disease	Euroqol EQ-5D				SF-36® Health Survey <u>or</u> SF-36v2™ Health Survey													I gave no assistance, the participants filled in their questionnaires independently.		Variable, sometimes before and sometimes after their Consultant/Doctor appointment.				If I discovered missing items, I prompted participants to complete them.			Yes	Yes	No	Not applicable	No	Yes
281	10 years or more	10 years or more	Secondary Care					Rheumatology										Euroqol EQ-5D	Health Assessment Questionnaire (HAQ)			SF-36® Health Survey <u>or</u> SF-36v2™ Health Survey													I gave no assistance, the participants filled in their questionnaires independently.		Always before their Consultant/Doctor appointment.			I looked at the completed questionnaire to see if the participant had missed out any questions.	If I discovered missing items, I prompted participants to complete them.			Yes	No	Yes	Yes	No	Yes
282	10 years or more	4-6 years	Primary Care													Neurology							Hospital Anxiety and Depression scale (HAD)												I gave no assistance, the participants filled in their questionnaires independently.	I explained the questionnaire ( not the questions) and asked the patient to read carefully and ask me for help if they don't understand	Always after their Consultant/Doctor appointment.			I looked at the completed questionnaire to see if the participant had missed out any questions.	If I discovered missing items, I prompted participants to complete them.	I looked at the completed questionnaire to see if there were any scoring errors (e.g. 2 options selected instead of 1, scoring the wrong way round etc).	If I suspected a scoring error, I prompted participants to look again at some questions, to ensure they had understood them correctly.	Yes	No	Yes	No	No	Yes
283	10 years or more	10 years or more			General Practice														Health Assessment Questionnaire (HAQ)																I gave no assistance, the participants filled in their questionnaires independently.		Not applicable.			I looked at the completed questionnaire to see if the participant had missed out any questions.	If I discovered missing items, I prompted participants to complete them.	I looked at the completed questionnaire to see if there were any scoring errors (e.g. 2 options selected instead of 1, scoring the wrong way round etc).	If I suspected a scoring error, I prompted participants to look again at some questions, to ensure they had understood them correctly.
284	10 years or more	10 years or more	Secondary Care							Oncology								Euroqol EQ-5D	Health Assessment Questionnaire (HAQ)						EORTC QLQ - C30 (Core Questionnaire)								I helped participants to understand the questions.		I gave no assistance, the participants filled in their questionnaires independently.		Variable, sometimes before and sometimes after their Consultant/Doctor appointment.			I looked at the completed questionnaire to see if the participant had missed out any questions.	If I discovered missing items, I prompted participants to complete them.	I looked at the completed questionnaire to see if there were any scoring errors (e.g. 2 options selected instead of 1, scoring the wrong way round etc).	If I suspected a scoring error, I prompted participants to look again at some questions, to ensure they had understood them correctly.	Yes	Yes	No	Not applicable	Yes	Yes
285	7-9 years	1-3 years	Primary Care									Respiratory						Euroqol EQ-5D																	I gave no assistance, the participants filled in their questionnaires independently.		Not applicable.				If I discovered missing items, I prompted participants to complete them.			Yes	Yes	No	Not applicable	Yes	Yes
286	10 years or more	7-9 years	Secondary Care														Critical care		Health Assessment Questionnaire (HAQ)			SF-36® Health Survey <u>or</u> SF-36v2™ Health Survey													I gave no assistance, the participants filled in their questionnaires independently.		Not applicable.			I looked at the completed questionnaire to see if the participant had missed out any questions.	If I discovered missing items, I prompted participants to complete them.		If I suspected a scoring error, I prompted participants to look again at some questions, to ensure they had understood them correctly.	Yes	Yes	Not applicable	Not applicable	No	Yes
287	10 years or more	10 years or more	Secondary Care								Elderly Care							Euroqol EQ-5D														I read the questions out to the participants.		The participants gave me the answers and I filled in the questionnaire.			Not applicable.			I looked at the completed questionnaire to see if the participant had missed out any questions.				No	No	No	No	No	No
288	10 years or more	4-6 years	Secondary Care														Stroke	Euroqol EQ-5D														I read the questions out to the participants.	I helped participants to understand the questions.				Not applicable.			I looked at the completed questionnaire to see if the participant had missed out any questions.				Yes	Yes	Yes	Yes	Yes	Yes
289	10 years or more	1-3 years						Rheumatology										Euroqol EQ-5D	Health Assessment Questionnaire (HAQ)			SF-36® Health Survey <u>or</u> SF-36v2™ Health Survey										I read the questions out to the participants.	I helped participants to understand the questions.	The participants gave me the answers and I filled in the questionnaire.	I gave no assistance, the participants filled in their questionnaires independently.		Variable, sometimes before and sometimes after their Consultant/Doctor appointment.			I looked at the completed questionnaire to see if the participant had missed out any questions.				Yes	Yes	No	Not applicable	No	No
290	10 years or more	7-9 years	Secondary Care														Clinical Haematology	Euroqol EQ-5D				SF-36® Health Survey <u>or</u> SF-36v2™ Health Survey			EORTC QLQ - C30 (Core Questionnaire)											Ideally we aim for no assistance but the amount of assistance is based on the individuals requirements.	Always before their Consultant/Doctor appointment.			I looked at the completed questionnaire to see if the participant had missed out any questions.	If I discovered missing items, I prompted participants to complete them.			Yes	Yes	No	Not applicable	No	Yes
291	10 years or more	10 years or more	Secondary Care									Respiratory						Euroqol EQ-5D																	I gave no assistance, the participants filled in their questionnaires independently.		Always before their Consultant/Doctor appointment.			I looked at the completed questionnaire to see if the participant had missed out any questions.	If I discovered missing items, I prompted participants to complete them.	I looked at the completed questionnaire to see if there were any scoring errors (e.g. 2 options selected instead of 1, scoring the wrong way round etc).	If I suspected a scoring error, I prompted participants to look again at some questions, to ensure they had understood them correctly.	Yes	No	No	Not applicable	No	Yes
292	10 years or more	1-3 years	Secondary Care							Oncology						Neurology		Euroqol EQ-5D			SF-12® Health Survey <u>or</u> SF-12v2™ Health Survey	SF-36® Health Survey <u>or</u> SF-36v2™ Health Survey			EORTC QLQ - C30 (Core Questionnaire)										I gave no assistance, the participants filled in their questionnaires independently.		Always before their Consultant/Doctor appointment.			I looked at the completed questionnaire to see if the participant had missed out any questions.	If I discovered missing items, I prompted participants to complete them.	I looked at the completed questionnaire to see if there were any scoring errors (e.g. 2 options selected instead of 1, scoring the wrong way round etc).	If I suspected a scoring error, I prompted participants to look again at some questions, to ensure they had understood them correctly.	Yes	Yes	Yes	Yes	Yes	Yes
293	10 years or more	4-6 years	Secondary Care														Reproductive health				SF-12® Health Survey <u>or</u> SF-12v2™ Health Survey
294	10 years or more	1-3 years	Secondary Care				General Medicine										Pharmacy in General Medicine, specifically	Euroqol EQ-5D																		A mixture, depending on the participant				I looked at the completed questionnaire to see if the participant had missed out any questions.	If I discovered missing items, I prompted participants to complete them.			Yes	Yes	No	Not applicable	Yes	Yes
295	10 years or more	4-6 years	Secondary Care												Paediatrics	Neurology																			I gave no assistance, the participants filled in their questionnaires independently.		Variable, sometimes before and sometimes after their Consultant/Doctor appointment.		I sent the questionnaire to the data inputting centre without looking at it.					Yes	Yes	Yes	Yes	Yes	Yes
296	10 years or more	7-9 years	Primary Care												Paediatrics																				I gave no assistance, the participants filled in their questionnaires independently.			At beginning and end of study	I sent the questionnaire to the data inputting centre without looking at it.					No	Not applicable	No	No	Yes	Yes
297	10 years or more	1-3 years	Secondary Care					Rheumatology										Euroqol EQ-5D	Health Assessment Questionnaire (HAQ)				Hospital Anxiety and Depression scale (HAD)										I helped participants to understand the questions.		I gave no assistance, the participants filled in their questionnaires independently.	its depend on patient level understanding	Variable, sometimes before and sometimes after their Consultant/Doctor appointment.		I sent the questionnaire to the data inputting centre without looking at it.					No	No	No	No	No	Yes
298	10 years or more	4-6 years	Secondary Care							Oncology															EORTC QLQ - C30 (Core Questionnaire)										I gave no assistance, the participants filled in their questionnaires independently.		Always before their Consultant/Doctor appointment.			I looked at the completed questionnaire to see if the participant had missed out any questions.	If I discovered missing items, I prompted participants to complete them.	I looked at the completed questionnaire to see if there were any scoring errors (e.g. 2 options selected instead of 1, scoring the wrong way round etc).	If I suspected a scoring error, I prompted participants to look again at some questions, to ensure they had understood them correctly.	Yes	Yes	No	No	No	No
299	7-9 years	1-3 years	Secondary Care														Hepatology	Euroqol EQ-5D																	I gave no assistance, the participants filled in their questionnaires independently.	on occassional i helped clarify a question or two	Variable, sometimes before and sometimes after their Consultant/Doctor appointment.		I sent the questionnaire to the data inputting centre without looking at it.	I looked at the completed questionnaire to see if the participant had missed out any questions.	If I discovered missing items, I prompted participants to complete them.			Yes	Yes	Yes	Yes	Yes	Yes
300	10 years or more	4-6 years	Secondary Care							Oncology															EORTC QLQ - C30 (Core Questionnaire)										I gave no assistance, the participants filled in their questionnaires independently.		Not applicable.	nb specified in the study protocol	I sent the questionnaire to the data inputting centre without looking at it.					Yes	Yes	Yes	Yes	Yes	Yes
301	10 years or more	10 years or more	Secondary Care												Paediatrics																	I read the questions out to the participants.	I helped participants to understand the questions.		I gave no assistance, the participants filled in their questionnaires independently.	This QoL questionnaire was for paediatric with a varying age range. The questionnaires administered were different depending on the age of the child. The way that these were used and the level of support required to complete depended on the age of the child and the booklet used.	Variable, sometimes before and sometimes after their Consultant/Doctor appointment.	These were completed in CF clinic which run very differently to different clinics. When they were completed was dependant on who had seen the patients and the availability.		I looked at the completed questionnaire to see if the participant had missed out any questions.	If I discovered missing items, I prompted participants to complete them.			Yes	Yes	No	No	No	Yes
302	10 years or more	Less than 1 year	Secondary Care				General Medicine											Euroqol EQ-5D				SF-36® Health Survey <u>or</u> SF-36v2™ Health Survey													I gave no assistance, the participants filled in their questionnaires independently.		Variable, sometimes before and sometimes after their Consultant/Doctor appointment.			I looked at the completed questionnaire to see if the participant had missed out any questions.	If I discovered missing items, I prompted participants to complete them.			Yes	Yes	Not applicable	Not applicable	Yes	Yes
303	10 years or more	10 years or more	Secondary Care														Vascular medicine	Euroqol EQ-5D	Health Assessment Questionnaire (HAQ)														I helped participants to understand the questions.				Always after their Consultant/Doctor appointment.			I looked at the completed questionnaire to see if the participant had missed out any questions.	If I discovered missing items, I prompted participants to complete them.	I looked at the completed questionnaire to see if there were any scoring errors (e.g. 2 options selected instead of 1, scoring the wrong way round etc).	If I suspected a scoring error, I prompted participants to look again at some questions, to ensure they had understood them correctly.	Yes	Yes	No	Not applicable	No	Yes
304	10 years or more	10 years or more	Secondary Care						Cardiovascular									Euroqol EQ-5D														I read the questions out to the participants.	I helped participants to understand the questions.	The participants gave me the answers and I filled in the questionnaire.	I gave no assistance, the participants filled in their questionnaires independently.		Variable, sometimes before and sometimes after their Consultant/Doctor appointment.			I looked at the completed questionnaire to see if the participant had missed out any questions.	If I discovered missing items, I prompted participants to complete them.	I looked at the completed questionnaire to see if there were any scoring errors (e.g. 2 options selected instead of 1, scoring the wrong way round etc).	If I suspected a scoring error, I prompted participants to look again at some questions, to ensure they had understood them correctly.	Yes	Yes	No	Not applicable	No	No
305	10 years or more	4-6 years	Primary Care							Oncology															EORTC QLQ - C30 (Core Questionnaire)								I helped participants to understand the questions.				Variable, sometimes before and sometimes after their Consultant/Doctor appointment.		I sent the questionnaire to the data inputting centre without looking at it.					Yes	Yes	Yes	Yes	Yes	Yes
306	10 years or more	10 years or more	Secondary Care												Paediatrics		critical care	Euroqol EQ-5D	Health Assessment Questionnaire (HAQ)				Hospital Anxiety and Depression scale (HAD)						Roland-Morris Disability Questionnaire (RMDQ)			I read the questions out to the participants.	I helped participants to understand the questions.				Variable, sometimes before and sometimes after their Consultant/Doctor appointment.			I looked at the completed questionnaire to see if the participant had missed out any questions.	If I discovered missing items, I prompted participants to complete them.			Yes	Yes	Yes	Yes	Yes	Yes
307	10 years or more	10 years or more	Primary Care							Oncology							Urology	Euroqol EQ-5D							EORTC QLQ - C30 (Core Questionnaire)										I gave no assistance, the participants filled in their questionnaires independently.		Always before their Consultant/Doctor appointment.			I looked at the completed questionnaire to see if the participant had missed out any questions.	If I discovered missing items, I prompted participants to complete them.			Yes	Yes	No	Not applicable	No	Yes
308	7-9 years	1-3 years	Secondary Care							Oncology		Respiratory											Hospital Anxiety and Depression scale (HAD)												I gave no assistance, the participants filled in their questionnaires independently.		Not applicable.		I sent the questionnaire to the data inputting centre without looking at it.					Yes	Yes	Not applicable	Not applicable	Yes	Yes
309	10 years or more	10 years or more	Secondary Care												Paediatrics																Can't remember		I helped participants to understand the questions.				Always after their Consultant/Doctor appointment.			I looked at the completed questionnaire to see if the participant had missed out any questions.	If I discovered missing items, I prompted participants to complete them.			Yes	Yes	No	Not applicable	Yes	Yes
310	10 years or more	10 years or more	Secondary Care							Oncology													Hospital Anxiety and Depression scale (HAD)		EORTC QLQ - C30 (Core Questionnaire)										I gave no assistance, the participants filled in their questionnaires independently.		Always before their Consultant/Doctor appointment.		I sent the questionnaire to the data inputting centre without looking at it.					No	Not applicable	No	Not applicable	Yes	Yes
311	10 years or more	1-3 years	Primary Care					Rheumatology										Euroqol EQ-5D	Health Assessment Questionnaire (HAQ)																I gave no assistance, the participants filled in their questionnaires independently.		Always after their Consultant/Doctor appointment.				If I discovered missing items, I prompted participants to complete them.			Yes	Yes	No	Not applicable	Yes	Yes
312	10 years or more	1-3 years	Secondary Care							Oncology							hepatology	Euroqol EQ-5D							EORTC QLQ - C30 (Core Questionnaire)							I read the questions out to the participants.	I helped participants to understand the questions.		I gave no assistance, the participants filled in their questionnaires independently.		Always before their Consultant/Doctor appointment.			I looked at the completed questionnaire to see if the participant had missed out any questions.	If I discovered missing items, I prompted participants to complete them.			Yes	Yes	No	Not applicable	No	Yes
313	10 years or more	Less than 1 year	Secondary Care						Cardiovascular									Euroqol EQ-5D																	I gave no assistance, the participants filled in their questionnaires independently.		Not applicable.				If I discovered missing items, I prompted participants to complete them.			Yes	Yes	No	No	No	Yes
314	10 years or more	10 years or more	Secondary Care					Rheumatology										Euroqol EQ-5D	Health Assessment Questionnaire (HAQ)			SF-36® Health Survey <u>or</u> SF-36v2™ Health Survey										I read the questions out to the participants.	I helped participants to understand the questions.		I gave no assistance, the participants filled in their questionnaires independently.		Variable, sometimes before and sometimes after their Consultant/Doctor appointment.		I sent the questionnaire to the data inputting centre without looking at it.	I looked at the completed questionnaire to see if the participant had missed out any questions.	If I discovered missing items, I prompted participants to complete them.			Yes	Yes			No	Yes
315	7-9 years	1-3 years	Secondary Care											Obstetrics & Gynaecology				Euroqol EQ-5D	Health Assessment Questionnaire (HAQ)														I helped participants to understand the questions.				Always before their Consultant/Doctor appointment.				If I discovered missing items, I prompted participants to complete them.			No	Not applicable	No	Not applicable	No	No
316	10 years or more	Less than 1 year	Secondary Care						Cardiovascular																											na	Not applicable.
317	1-3 years	1-3 years	Secondary Care						Cardiovascular									Euroqol EQ-5D														I read the questions out to the participants.	I helped participants to understand the questions.	The participants gave me the answers and I filled in the questionnaire.			Not applicable.							Yes	Yes	Yes	Yes	Yes	Yes
318	1-3 years	Less than 1 year	Secondary Care														Haematology	Euroqol EQ-5D							EORTC QLQ - C30 (Core Questionnaire)										I gave no assistance, the participants filled in their questionnaires independently.		Variable, sometimes before and sometimes after their Consultant/Doctor appointment.		I sent the questionnaire to the data inputting centre without looking at it.					Yes	No	No	Not applicable	Yes	Yes
319	10 years or more	1-3 years	Secondary Care					Rheumatology										Euroqol EQ-5D				SF-36® Health Survey <u>or</u> SF-36v2™ Health Survey											I helped participants to understand the questions.		I gave no assistance, the participants filled in their questionnaires independently.		Always before their Consultant/Doctor appointment.			I looked at the completed questionnaire to see if the participant had missed out any questions.	If I discovered missing items, I prompted participants to complete them.			Yes	Yes	No	Not applicable	Yes	Yes
320	10 years or more	10 years or more	Secondary Care						Cardiovascular									Euroqol EQ-5D				SF-36® Health Survey <u>or</u> SF-36v2™ Health Survey	Hospital Anxiety and Depression scale (HAD)			Minnesota Living with Heart Failure © Questionnaire (MLHF)									I gave no assistance, the participants filled in their questionnaires independently.		Variable, sometimes before and sometimes after their Consultant/Doctor appointment.			I looked at the completed questionnaire to see if the participant had missed out any questions.	If I discovered missing items, I prompted participants to complete them.			Yes	Yes	No	Not applicable	Yes	Yes
321	4-6 years	1-3 years	Secondary Care														Gastroenterology & Hepatology	Euroqol EQ-5D							EORTC QLQ - C30 (Core Questionnaire)										I gave no assistance, the participants filled in their questionnaires independently.	If asked to clarify questions I ask that the partiicpant answer as they wish - important part is ensuring that if asked again that they answer relative to previous answers	Always before their Consultant/Doctor appointment.			I looked at the completed questionnaire to see if the participant had missed out any questions.	If I discovered missing items, I prompted participants to complete them.			Yes	Yes	No	Not applicable	No	Yes
322	10 years or more	4-6 years	Primary Care							Oncology								Euroqol EQ-5D							EORTC QLQ - C30 (Core Questionnaire)								I helped participants to understand the questions.				Variable, sometimes before and sometimes after their Consultant/Doctor appointment.			I looked at the completed questionnaire to see if the participant had missed out any questions.				Yes	Yes	No	Not applicable	Yes	Yes
323	7-9 years	1-3 years	Secondary Care			Orthopaedics												Euroqol EQ-5D										Oxford Knee Score (OKS)							I gave no assistance, the participants filled in their questionnaires independently.		Variable, sometimes before and sometimes after their Consultant/Doctor appointment.			I looked at the completed questionnaire to see if the participant had missed out any questions.				Yes	Yes	No	Not applicable	No	Yes
324	10 years or more	Less than 1 year	Secondary Care														hepatology	Euroqol EQ-5D				SF-36® Health Survey <u>or</u> SF-36v2™ Health Survey													I gave no assistance, the participants filled in their questionnaires independently.		Variable, sometimes before and sometimes after their Consultant/Doctor appointment.			I looked at the completed questionnaire to see if the participant had missed out any questions.	If I discovered missing items, I prompted participants to complete them.			Yes	Yes	No	Not applicable	No	Yes
325	10 years or more	10 years or more	Secondary Care					Rheumatology										Euroqol EQ-5D	Health Assessment Questionnaire (HAQ)			SF-36® Health Survey <u>or</u> SF-36v2™ Health Survey	Hospital Anxiety and Depression scale (HAD)										I helped participants to understand the questions.				Variable, sometimes before and sometimes after their Consultant/Doctor appointment.			I looked at the completed questionnaire to see if the participant had missed out any questions.	If I discovered missing items, I prompted participants to complete them.	I looked at the completed questionnaire to see if there were any scoring errors (e.g. 2 options selected instead of 1, scoring the wrong way round etc).	If I suspected a scoring error, I prompted participants to look again at some questions, to ensure they had understood them correctly.	Yes	Yes	No	Not applicable	Yes	Yes
326	10 years or more	4-6 years	Secondary Care									Respiratory											Hospital Anxiety and Depression scale (HAD)												I gave no assistance, the participants filled in their questionnaires independently.		Variable, sometimes before and sometimes after their Consultant/Doctor appointment.			I looked at the completed questionnaire to see if the participant had missed out any questions.	If I discovered missing items, I prompted participants to complete them.	I looked at the completed questionnaire to see if there were any scoring errors (e.g. 2 options selected instead of 1, scoring the wrong way round etc).	If I suspected a scoring error, I prompted participants to look again at some questions, to ensure they had understood them correctly.	No	No	No	No	No	Yes
327	10 years or more	10 years or more	Primary Care											Obstetrics & Gynaecology					Health Assessment Questionnaire (HAQ)
328	10 years or more	10 years or more	Primary Care														Gastroentoerology neuroendocrine tumours								EORTC QLQ - C30 (Core Questionnaire)										I gave no assistance, the participants filled in their questionnaires independently.		Variable, sometimes before and sometimes after their Consultant/Doctor appointment.			I looked at the completed questionnaire to see if the participant had missed out any questions.		I looked at the completed questionnaire to see if there were any scoring errors (e.g. 2 options selected instead of 1, scoring the wrong way round etc).		Yes	Yes	Yes	Yes	Yes	Yes
329	4-6 years	1-3 years	Secondary Care														Stroke	Euroqol EQ-5D														I read the questions out to the participants.	I helped participants to understand the questions.	The participants gave me the answers and I filled in the questionnaire.	I gave no assistance, the participants filled in their questionnaires independently.			During their NURSE appointment (it's not always doctors that hold research clinics!!!!!). With stroke, QOL or PROMs are often the primary outcome of interest and not supplementary to the research question		I looked at the completed questionnaire to see if the participant had missed out any questions.	If I discovered missing items, I prompted participants to complete them.	I looked at the completed questionnaire to see if there were any scoring errors (e.g. 2 options selected instead of 1, scoring the wrong way round etc).	If I suspected a scoring error, I prompted participants to look again at some questions, to ensure they had understood them correctly.	Yes	Yes	Yes	Yes	Yes	Yes
330	10 years or more	10 years or more	Secondary Care					Rheumatology											Health Assessment Questionnaire (HAQ)			SF-36® Health Survey <u>or</u> SF-36v2™ Health Survey											I helped participants to understand the questions.				Variable, sometimes before and sometimes after their Consultant/Doctor appointment.			I looked at the completed questionnaire to see if the participant had missed out any questions.	If I discovered missing items, I prompted participants to complete them.			Yes	Yes	No	Yes	Yes	Yes
331	4-6 years	Less than 1 year	Secondary Care					Rheumatology											Health Assessment Questionnaire (HAQ)														I helped participants to understand the questions.				Not applicable.		I sent the questionnaire to the data inputting centre without looking at it.
332	10 years or more	4-6 years	Secondary Care													Neurology		Euroqol EQ-5D							EORTC QLQ - C30 (Core Questionnaire)										I gave no assistance, the participants filled in their questionnaires independently.		Variable, sometimes before and sometimes after their Consultant/Doctor appointment.	the first questionnaire was done after seeing a doctor as the doctor had to consent the patient into the study, otherwise at other visits it didn't matter in what order study procedures were done		I looked at the completed questionnaire to see if the participant had missed out any questions.	If I discovered missing items, I prompted participants to complete them.			Yes	Yes	No	No	No	No
333	10 years or more	4-6 years	Secondary Care			Orthopaedics												Euroqol EQ-5D	Health Assessment Questionnaire (HAQ)				Hospital Anxiety and Depression scale (HAD)				Oxford Hip Score (OHS)	Oxford Knee Score (OKS)				I read the questions out to the participants.		The participants gave me the answers and I filled in the questionnaire.			Not applicable.			I looked at the completed questionnaire to see if the participant had missed out any questions.	If I discovered missing items, I prompted participants to complete them.			No	Not applicable	No	No	Yes	Yes
334	10 years or more	4-6 years	Secondary Care							Oncology								Euroqol EQ-5D							EORTC QLQ - C30 (Core Questionnaire)								I helped participants to understand the questions.				Always before their Consultant/Doctor appointment.			I looked at the completed questionnaire to see if the participant had missed out any questions.	If I discovered missing items, I prompted participants to complete them.			Yes	Yes	No	Yes	No	Yes
335	7-9 years	4-6 years	Secondary Care					Rheumatology										Euroqol EQ-5D	Health Assessment Questionnaire (HAQ)		SF-12® Health Survey <u>or</u> SF-12v2™ Health Survey		Hospital Anxiety and Depression scale (HAD)												I gave no assistance, the participants filled in their questionnaires independently.		Always after their Consultant/Doctor appointment.		I sent the questionnaire to the data inputting centre without looking at it.					Yes	Yes	Yes	Yes	No	No
336	10 years or more	4-6 years	Secondary Care														methadone use														Can't remember	I read the questions out to the participants.					Variable, sometimes before and sometimes after their Consultant/Doctor appointment.				If I discovered missing items, I prompted participants to complete them.			Yes	No	No	Not applicable	No	Yes
337	10 years or more	1-3 years	Secondary Care													Neurology		Euroqol EQ-5D				SF-36® Health Survey <u>or</u> SF-36v2™ Health Survey	Hospital Anxiety and Depression scale (HAD)									I read the questions out to the participants.	I helped participants to understand the questions.	The participants gave me the answers and I filled in the questionnaire.	I gave no assistance, the participants filled in their questionnaires independently.		Variable, sometimes before and sometimes after their Consultant/Doctor appointment.			I looked at the completed questionnaire to see if the participant had missed out any questions.	If I discovered missing items, I prompted participants to complete them.			Yes	No	No	Not applicable	No	Yes
338	10 years or more	4-6 years	Primary Care							Oncology								Euroqol EQ-5D							EORTC QLQ - C30 (Core Questionnaire)										I gave no assistance, the participants filled in their questionnaires independently.		Variable, sometimes before and sometimes after their Consultant/Doctor appointment.		I sent the questionnaire to the data inputting centre without looking at it.					Yes	Yes	No	No	Yes	Yes
339	10 years or more	1-3 years	Secondary Care														Endocrinology						Hospital Anxiety and Depression scale (HAD)												I gave no assistance, the participants filled in their questionnaires independently.		Not applicable.			I looked at the completed questionnaire to see if the participant had missed out any questions.	If I discovered missing items, I prompted participants to complete them.			Yes	Yes	No	Not applicable	Yes	Yes
340	10 years or more	10 years or more	Secondary Care					Rheumatology										Euroqol EQ-5D	Health Assessment Questionnaire (HAQ)				Hospital Anxiety and Depression scale (HAD)									I read the questions out to the participants.		The participants gave me the answers and I filled in the questionnaire.	I gave no assistance, the participants filled in their questionnaires independently.		Variable, sometimes before and sometimes after their Consultant/Doctor appointment.			I looked at the completed questionnaire to see if the participant had missed out any questions.				Yes	No	Yes	Yes	Yes	Yes
341	1-3 years	1-3 years	Secondary Care							Oncology								Euroqol EQ-5D																	I gave no assistance, the participants filled in their questionnaires independently.		Always before their Consultant/Doctor appointment.		I sent the questionnaire to the data inputting centre without looking at it.					Yes	Yes	No	Not applicable	No	Yes
342	10 years or more	1-3 years	Secondary Care													Neurology		Euroqol EQ-5D														I read the questions out to the participants.	I helped participants to understand the questions.	The participants gave me the answers and I filled in the questionnaire.			Not applicable.			I looked at the completed questionnaire to see if the participant had missed out any questions.	If I discovered missing items, I prompted participants to complete them.			Yes	Yes	No	Not applicable	No	No
343	7-9 years	1-3 years	Secondary Care				General Medicine					Respiratory				Neurology	anaesthetics & Critical Care	Euroqol EQ-5D														I read the questions out to the participants.		The participants gave me the answers and I filled in the questionnaire.	I gave no assistance, the participants filled in their questionnaires independently.	some relatives have had to complete the questionnaires on the patients behalf	Not applicable.			I looked at the completed questionnaire to see if the participant had missed out any questions.				Yes	No	Yes	No	Yes	Yes
344	10 years or more	1-3 years	Secondary Care													Neurology		Euroqol EQ-5D
345	10 years or more	4-6 years	Secondary Care							Oncology								Euroqol EQ-5D	Health Assessment Questionnaire (HAQ)				Hospital Anxiety and Depression scale (HAD)		EORTC QLQ - C30 (Core Questionnaire)										I gave no assistance, the participants filled in their questionnaires independently.		Always before their Consultant/Doctor appointment.	if patients cant understand questions maybe they need to be written differently		I looked at the completed questionnaire to see if the participant had missed out any questions.				Yes	Yes	No	Yes	No	Yes
346	10 years or more	1-3 years	Secondary Care												Paediatrics				Health Assessment Questionnaire (HAQ)													I read the questions out to the participants.				questionnaires were for both parent and child. the adults were given minimal help	Variable, sometimes before and sometimes after their Consultant/Doctor appointment.			I looked at the completed questionnaire to see if the participant had missed out any questions.	If I discovered missing items, I prompted participants to complete them.			Yes	Yes	Not applicable	Not applicable	Yes	Yes
347	10 years or more	4-6 years	Secondary Care				General Medicine									Neurology		Euroqol EQ-5D					Hospital Anxiety and Depression scale (HAD)									I read the questions out to the participants.	I helped participants to understand the questions.				Not applicable.							No				Yes	Yes
348	10 years or more	1-3 years		I am currently working on one trial which is the only one I have worked on, it is a four year study													NA AS ABOVE																			as above NA	Not applicable.	as above						Not applicable	Not applicable	Not applicable	Not applicable
349	10 years or more	1-3 years	Primary Care														Colorectal surgery					SF-36® Health Survey <u>or</u> SF-36v2™ Health Survey										I read the questions out to the participants.	I helped participants to understand the questions.	The participants gave me the answers and I filled in the questionnaire.	I gave no assistance, the participants filled in their questionnaires independently.		Variable, sometimes before and sometimes after their Consultant/Doctor appointment.			I looked at the completed questionnaire to see if the participant had missed out any questions.	If I discovered missing items, I prompted participants to complete them.			No	No	No	No	No	Yes
350	10 years or more	4-6 years	Primary Care		General Practice													Euroqol EQ-5D					Hospital Anxiety and Depression scale (HAD)												I gave no assistance, the participants filled in their questionnaires independently.		Always after their Consultant/Doctor appointment.			I looked at the completed questionnaire to see if the participant had missed out any questions.	If I discovered missing items, I prompted participants to complete them.	I looked at the completed questionnaire to see if there were any scoring errors (e.g. 2 options selected instead of 1, scoring the wrong way round etc).	If I suspected a scoring error, I prompted participants to look again at some questions, to ensure they had understood them correctly.	Yes	No	No	Not applicable	No	No
351	10 years or more	7-9 years	Secondary Care														Renal	Euroqol EQ-5D																	I gave no assistance, the participants filled in their questionnaires independently.		Variable, sometimes before and sometimes after their Consultant/Doctor appointment.			I looked at the completed questionnaire to see if the participant had missed out any questions.	If I discovered missing items, I prompted participants to complete them.			Yes	Yes	Yes	Yes	Yes	Yes
352	10 years or more	4-6 years	Primary Care														dermatology	Euroqol EQ-5D	Health Assessment Questionnaire (HAQ)				Hospital Anxiety and Depression scale (HAD)												I gave no assistance, the participants filled in their questionnaires independently.		Always before their Consultant/Doctor appointment.			I looked at the completed questionnaire to see if the participant had missed out any questions.		I looked at the completed questionnaire to see if there were any scoring errors (e.g. 2 options selected instead of 1, scoring the wrong way round etc).		Yes	Yes	Yes	Yes	Yes	Yes
353	10 years or more	10 years or more	Secondary Care														Endocrinology and Diabetes					SF-36® Health Survey <u>or</u> SF-36v2™ Health Survey													I gave no assistance, the participants filled in their questionnaires independently.	If needed	Always before their Consultant/Doctor appointment.				If I discovered missing items, I prompted participants to complete them.			Yes	Yes	Yes	Yes	Yes	Yes
354	10 years or more	10 years or more	Secondary Care							Oncology								Euroqol EQ-5D							EORTC QLQ - C30 (Core Questionnaire)										I gave no assistance, the participants filled in their questionnaires independently.		Variable, sometimes before and sometimes after their Consultant/Doctor appointment.		I sent the questionnaire to the data inputting centre without looking at it.					Yes	Yes	Yes	Yes	Yes	Yes
355	10 years or more	1-3 years	Secondary Care													Neurology		Euroqol EQ-5D	Health Assessment Questionnaire (HAQ)													I read the questions out to the participants.	I helped participants to understand the questions.				Not applicable.			I looked at the completed questionnaire to see if the participant had missed out any questions.				Yes	Yes	Yes	Yes	No	Yes
356	10 years or more	1-3 years	Secondary Care						Cardiovascular								diabetes		Health Assessment Questionnaire (HAQ)				Hospital Anxiety and Depression scale (HAD)									I read the questions out to the participants.					Not applicable.			I looked at the completed questionnaire to see if the participant had missed out any questions.				Yes	Yes	Not applicable	Not applicable	Yes	Yes
357	10 years or more	7-9 years	Secondary Care							Oncology								Euroqol EQ-5D							EORTC QLQ - C30 (Core Questionnaire)										I gave no assistance, the participants filled in their questionnaires independently.		Variable, sometimes before and sometimes after their Consultant/Doctor appointment.			I looked at the completed questionnaire to see if the participant had missed out any questions.				No	No	No	Not applicable	No	Yes
358	1-3 years	1-3 years	Secondary Care				General Medicine	Rheumatology										Euroqol EQ-5D	Health Assessment Questionnaire (HAQ)				Hospital Anxiety and Depression scale (HAD)	Arthritis Impact Measurement Scales (AIMS2)									I helped participants to understand the questions.				Variable, sometimes before and sometimes after their Consultant/Doctor appointment.			I looked at the completed questionnaire to see if the participant had missed out any questions.	If I discovered missing items, I prompted participants to complete them.			Yes	Yes	No	Not applicable	Yes	Yes
359	1-3 years	1-3 years	Secondary Care					Rheumatology										Euroqol EQ-5D	Health Assessment Questionnaire (HAQ)		SF-12® Health Survey <u>or</u> SF-12v2™ Health Survey														I gave no assistance, the participants filled in their questionnaires independently.		Always before their Consultant/Doctor appointment.			I looked at the completed questionnaire to see if the participant had missed out any questions.	If I discovered missing items, I prompted participants to complete them.	I looked at the completed questionnaire to see if there were any scoring errors (e.g. 2 options selected instead of 1, scoring the wrong way round etc).	If I suspected a scoring error, I prompted participants to look again at some questions, to ensure they had understood them correctly.	Yes	Yes	Yes	Yes	Yes	Yes
360	10 years or more	10 years or more	Secondary Care							Oncology								Euroqol EQ-5D																	I gave no assistance, the participants filled in their questionnaires independently.		Always before their Consultant/Doctor appointment.						If I suspected a scoring error, I prompted participants to look again at some questions, to ensure they had understood them correctly.	Yes	Yes	Yes	Yes	Yes	Yes
361	10 years or more	1-3 years	Secondary Care							Oncology															EORTC QLQ - C30 (Core Questionnaire)										I gave no assistance, the participants filled in their questionnaires independently.		Always before their Consultant/Doctor appointment.			I looked at the completed questionnaire to see if the participant had missed out any questions.	If I discovered missing items, I prompted participants to complete them.	I looked at the completed questionnaire to see if there were any scoring errors (e.g. 2 options selected instead of 1, scoring the wrong way round etc).	If I suspected a scoring error, I prompted participants to look again at some questions, to ensure they had understood them correctly.	Yes	No	No	Not applicable	No	No
362	10 years or more	7-9 years	Primary Care							Oncology								Euroqol EQ-5D							EORTC QLQ - C30 (Core Questionnaire)										I gave no assistance, the participants filled in their questionnaires independently.		Variable, sometimes before and sometimes after their Consultant/Doctor appointment.		I sent the questionnaire to the data inputting centre without looking at it.					Yes	Yes	No	Not applicable	Yes	Yes
363	10 years or more	1-3 years	Secondary Care														gastro-intestinal	Euroqol EQ-5D														I read the questions out to the participants.		The participants gave me the answers and I filled in the questionnaire.			Variable, sometimes before and sometimes after their Consultant/Doctor appointment.							Yes	Yes	No	Not applicable	Yes	Yes
364	10 years or more	10 years or more	Secondary Care													Neurology		Euroqol EQ-5D	Health Assessment Questionnaire (HAQ)				Hospital Anxiety and Depression scale (HAD)										I helped participants to understand the questions.				Not applicable.	Patients attended for their study specific visit		I looked at the completed questionnaire to see if the participant had missed out any questions.	If I discovered missing items, I prompted participants to complete them.			No	Yes	Yes	Yes	No	No
365	10 years or more	7-9 years	Primary Care														Gynaeoncology								EORTC QLQ - C30 (Core Questionnaire)										I gave no assistance, the participants filled in their questionnaires independently.			Prior to chemotherapy treatment or blood screen		I looked at the completed questionnaire to see if the participant had missed out any questions.				Yes	Yes	Yes	Yes	Yes	Yes
366	10 years or more	4-6 years	Secondary Care						Cardiovascular									Euroqol EQ-5D																	I gave no assistance, the participants filled in their questionnaires independently.		Not applicable.			I looked at the completed questionnaire to see if the participant had missed out any questions.				Yes	Yes	Yes	Yes	Yes	Yes
367	10 years or more	10 years or more	Secondary Care							Oncology																					Can't remember				I gave no assistance, the participants filled in their questionnaires independently.	Only helped if partcipant unable to complete without	Variable, sometimes before and sometimes after their Consultant/Doctor appointment.			I looked at the completed questionnaire to see if the participant had missed out any questions.				Yes	Yes	No	Not applicable	Yes	Yes
368	10 years or more	7-9 years	Primary Care					Rheumatology											Health Assessment Questionnaire (HAQ)		SF-12® Health Survey <u>or</u> SF-12v2™ Health Survey														I gave no assistance, the participants filled in their questionnaires independently.		Always before their Consultant/Doctor appointment.			I looked at the completed questionnaire to see if the participant had missed out any questions.	If I discovered missing items, I prompted participants to complete them.			Yes	No	No	No	No	No
369	10 years or more	Less than 1 year	Primary Care														Haematology	Euroqol EQ-5D																	I gave no assistance, the participants filled in their questionnaires independently.		Variable, sometimes before and sometimes after their Consultant/Doctor appointment.			I looked at the completed questionnaire to see if the participant had missed out any questions.	If I discovered missing items, I prompted participants to complete them.			Yes	Yes	No	Yes	Yes	Yes
370	10 years or more	4-6 years	Primary Care							Oncology								Euroqol EQ-5D							EORTC QLQ - C30 (Core Questionnaire)										I gave no assistance, the participants filled in their questionnaires independently.		Always before their Consultant/Doctor appointment.		I sent the questionnaire to the data inputting centre without looking at it.					Yes	Yes	No	Not applicable	No	Yes
371	10 years or more	10 years or more	Secondary Care													Neurology		Euroqol EQ-5D	Health Assessment Questionnaire (HAQ)													I read the questions out to the participants.	I helped participants to understand the questions.	The participants gave me the answers and I filled in the questionnaire.				collected during assessment					If I suspected a scoring error, I prompted participants to look again at some questions, to ensure they had understood them correctly.	Yes	Yes	No	Not applicable	Yes	Yes
372	10 years or more	10 years or more	Primary Care							Oncology								Euroqol EQ-5D							EORTC QLQ - C30 (Core Questionnaire)										I gave no assistance, the participants filled in their questionnaires independently.		Always after their Consultant/Doctor appointment.			I looked at the completed questionnaire to see if the participant had missed out any questions.				Yes	Yes	Yes	Yes	Yes	Yes
373	7-9 years	4-6 years	Secondary Care												Paediatrics																Can't remember				I gave no assistance, the participants filled in their questionnaires independently.		Variable, sometimes before and sometimes after their Consultant/Doctor appointment.				If I discovered missing items, I prompted participants to complete them.			Yes	Yes	Yes	Yes	Yes	Yes
374	10 years or more	4-6 years	Secondary Care														hepatology	Euroqol EQ-5D				SF-36® Health Survey <u>or</u> SF-36v2™ Health Survey	Hospital Anxiety and Depression scale (HAD)									I read the questions out to the participants.	I helped participants to understand the questions.		I gave no assistance, the participants filled in their questionnaires independently.		Always before their Consultant/Doctor appointment.			I looked at the completed questionnaire to see if the participant had missed out any questions.	If I discovered missing items, I prompted participants to complete them.	I looked at the completed questionnaire to see if there were any scoring errors (e.g. 2 options selected instead of 1, scoring the wrong way round etc).	If I suspected a scoring error, I prompted participants to look again at some questions, to ensure they had understood them correctly.	Yes	Yes	No	Yes	No	Yes
375	10 years or more	1-3 years	Secondary Care													Neurology			Health Assessment Questionnaire (HAQ)														I helped participants to understand the questions.				Not applicable.			I looked at the completed questionnaire to see if the participant had missed out any questions.	If I discovered missing items, I prompted participants to complete them.	I looked at the completed questionnaire to see if there were any scoring errors (e.g. 2 options selected instead of 1, scoring the wrong way round etc).	If I suspected a scoring error, I prompted participants to look again at some questions, to ensure they had understood them correctly.	Yes	No	Yes	Yes	Yes	Yes
376	10 years or more	4-6 years	Secondary Care			Orthopaedics		Rheumatology										Euroqol EQ-5D	Health Assessment Questionnaire (HAQ)				Hospital Anxiety and Depression scale (HAD)	Arthritis Impact Measurement Scales (AIMS2)			Oxford Hip Score (OHS)	Oxford Knee Score (OKS)				I read the questions out to the participants.	I helped participants to understand the questions.	The participants gave me the answers and I filled in the questionnaire.	I gave no assistance, the participants filled in their questionnaires independently.		Not applicable.			I looked at the completed questionnaire to see if the participant had missed out any questions.	If I discovered missing items, I prompted participants to complete them.			Yes	No	No	Not applicable	Yes	Yes
377	4-6 years	1-3 years	Primary Care														Pharmacology	Euroqol EQ-5D
378	10 years or more	10 years or more	Secondary Care							Oncology				Obstetrics & Gynaecology											EORTC QLQ - C30 (Core Questionnaire)										I gave no assistance, the participants filled in their questionnaires independently.		Not applicable.			I looked at the completed questionnaire to see if the participant had missed out any questions.	If I discovered missing items, I prompted participants to complete them.	I looked at the completed questionnaire to see if there were any scoring errors (e.g. 2 options selected instead of 1, scoring the wrong way round etc).	If I suspected a scoring error, I prompted participants to look again at some questions, to ensure they had understood them correctly.	Yes	Yes	No	No	Yes	Yes
379	10 years or more	10 years or more	Secondary Care					Rheumatology										Euroqol EQ-5D				SF-36® Health Survey <u>or</u> SF-36v2™ Health Survey									Can't remember				I gave no assistance, the participants filled in their questionnaires independently.		Always after their Consultant/Doctor appointment.			I looked at the completed questionnaire to see if the participant had missed out any questions.	If I discovered missing items, I prompted participants to complete them.	I looked at the completed questionnaire to see if there were any scoring errors (e.g. 2 options selected instead of 1, scoring the wrong way round etc).	If I suspected a scoring error, I prompted participants to look again at some questions, to ensure they had understood them correctly.	Yes	No	No	Not applicable	No	No
380	10 years or more	4-6 years	Secondary Care													Neurology						SF-36® Health Survey <u>or</u> SF-36v2™ Health Survey	Hospital Anxiety and Depression scale (HAD)										I helped participants to understand the questions.				Not applicable.	it was part of the assessmet tool so this was done during the assessment session		I looked at the completed questionnaire to see if the participant had missed out any questions.								Yes	Yes
381	10 years or more	1-3 years	Secondary Care														Accident and Emergency	Euroqol EQ-5D															I helped participants to understand the questions.		I gave no assistance, the participants filled in their questionnaires independently.			the questionnaire had to be done after consultation at one visit and before at another		I looked at the completed questionnaire to see if the participant had missed out any questions.	If I discovered missing items, I prompted participants to complete them.			Yes	Yes	Yes	Yes	Yes	Yes
382	10 years or more	4-6 years	Primary Care														Critical Care	Euroqol EQ-5D				SF-36® Health Survey <u>or</u> SF-36v2™ Health Survey	Hospital Anxiety and Depression scale (HAD)									I read the questions out to the participants.	I helped participants to understand the questions.				Not applicable.			I looked at the completed questionnaire to see if the participant had missed out any questions.	If I discovered missing items, I prompted participants to complete them.	I looked at the completed questionnaire to see if there were any scoring errors (e.g. 2 options selected instead of 1, scoring the wrong way round etc).		Yes	Yes	No	No	Yes	Yes
383	10 years or more	4-6 years	Secondary Care												Paediatrics	Neurology																			I gave no assistance, the participants filled in their questionnaires independently.		Always before their Consultant/Doctor appointment.			I looked at the completed questionnaire to see if the participant had missed out any questions.	If I discovered missing items, I prompted participants to complete them.	I looked at the completed questionnaire to see if there were any scoring errors (e.g. 2 options selected instead of 1, scoring the wrong way round etc).	If I suspected a scoring error, I prompted participants to look again at some questions, to ensure they had understood them correctly.	Yes	Yes	No	Not applicable	No	No
384	10 years or more	4-6 years		NHS						Oncology						Neurology		Euroqol EQ-5D	Health Assessment Questionnaire (HAQ)																	All of the above	Variable, sometimes before and sometimes after their Consultant/Doctor appointment.			I looked at the completed questionnaire to see if the participant had missed out any questions.	If I discovered missing items, I prompted participants to complete them.			Yes	Yes	Yes	Yes	Yes	Yes
385	10 years or more	Less than 1 year	Secondary Care														colo-rectal	Euroqol EQ-5D																	I gave no assistance, the participants filled in their questionnaires independently.			during their consultant/doctor appointment		I looked at the completed questionnaire to see if the participant had missed out any questions.				Yes	Yes	No	Not applicable	No	Yes
386	10 years or more	10 years or more	Secondary Care								Elderly Care					Neurology		Euroqol EQ-5D					Hospital Anxiety and Depression scale (HAD)										I helped participants to understand the questions.				Variable, sometimes before and sometimes after their Consultant/Doctor appointment.			I looked at the completed questionnaire to see if the participant had missed out any questions.	If I discovered missing items, I prompted participants to complete them.			Yes	Yes	Yes	Yes	Yes	Yes
387	4-6 years	1-3 years	Secondary Care						Cardiovascular									Euroqol EQ-5D															I helped participants to understand the questions.				Always after their Consultant/Doctor appointment.			I looked at the completed questionnaire to see if the participant had missed out any questions.	If I discovered missing items, I prompted participants to complete them.	I looked at the completed questionnaire to see if there were any scoring errors (e.g. 2 options selected instead of 1, scoring the wrong way round etc).		Yes	Yes	No	Not applicable	Yes	No
388	10 years or more	4-6 years	Secondary Care														surgery														Can't remember	I read the questions out to the participants.					Not applicable.							Yes	Yes	No	Not applicable	No	Yes
389	10 years or more	7-9 years	Secondary Care													Neurology		Euroqol EQ-5D				SF-36® Health Survey <u>or</u> SF-36v2™ Health Survey	Hospital Anxiety and Depression scale (HAD)												I gave no assistance, the participants filled in their questionnaires independently.			Protocol led-usually after seeing dr		I looked at the completed questionnaire to see if the participant had missed out any questions.	If I discovered missing items, I prompted participants to complete them.			Yes	Yes	No	Not applicable	Yes	Yes
390	10 years or more	10 years or more	Secondary Care														renal, urology														Can't remember				I gave no assistance, the participants filled in their questionnaires independently.		Variable, sometimes before and sometimes after their Consultant/Doctor appointment.		I sent the questionnaire to the data inputting centre without looking at it.					Yes	Yes	Not applicable	Not applicable	Yes	Yes
391	10 years or more	1-3 years	Secondary Care														Gastro														Can't remember	I read the questions out to the participants.	I helped participants to understand the questions.				Not applicable.			I looked at the completed questionnaire to see if the participant had missed out any questions.	If I discovered missing items, I prompted participants to complete them.	I looked at the completed questionnaire to see if there were any scoring errors (e.g. 2 options selected instead of 1, scoring the wrong way round etc).	If I suspected a scoring error, I prompted participants to look again at some questions, to ensure they had understood them correctly.	Yes	Yes	No	Not applicable	Yes	Yes
392	10 years or more	1-3 years	Secondary Care												Paediatrics																				I gave no assistance, the participants filled in their questionnaires independently.		Variable, sometimes before and sometimes after their Consultant/Doctor appointment.			I looked at the completed questionnaire to see if the participant had missed out any questions.	If I discovered missing items, I prompted participants to complete them.		If I suspected a scoring error, I prompted participants to look again at some questions, to ensure they had understood them correctly.	Yes	Yes	Yes	Yes	No	Yes
393	10 years or more	1-3 years	Secondary Care						Cardiovascular									Euroqol EQ-5D			SF-12® Health Survey <u>or</u> SF-12v2™ Health Survey											I read the questions out to the participants.	I helped participants to understand the questions.		I gave no assistance, the participants filled in their questionnaires independently.	Depends on the patient	Variable, sometimes before and sometimes after their Consultant/Doctor appointment.		I sent the questionnaire to the data inputting centre without looking at it.					Yes	Yes	No	No	No	No
394	10 years or more	1-3 years	Primary Care			Orthopaedics												Euroqol EQ-5D			SF-12® Health Survey <u>or</u> SF-12v2™ Health Survey	SF-36® Health Survey <u>or</u> SF-36v2™ Health Survey					Oxford Hip Score (OHS)	Oxford Knee Score (OKS)				I read the questions out to the participants.		The participants gave me the answers and I filled in the questionnaire.			Variable, sometimes before and sometimes after their Consultant/Doctor appointment.			I looked at the completed questionnaire to see if the participant had missed out any questions.	If I discovered missing items, I prompted participants to complete them.			Yes	Yes	No	No	No	Yes
395	4-6 years	4-6 years	Secondary Care														urology					SF-36® Health Survey <u>or</u> SF-36v2™ Health Survey			EORTC QLQ - C30 (Core Questionnaire)							I read the questions out to the participants.					Not applicable.			I looked at the completed questionnaire to see if the participant had missed out any questions.				Yes	Yes	No	Not applicable	No	Yes
396	4-6 years	Less than 1 year	Secondary Care		General Practice		General Medicine																								Can't remember				I gave no assistance, the participants filled in their questionnaires independently.		Variable, sometimes before and sometimes after their Consultant/Doctor appointment.			I looked at the completed questionnaire to see if the participant had missed out any questions.				Yes	Yes	No	Not applicable	No	Yes
397	7-9 years	1-3 years	Secondary Care				General Medicine											Euroqol EQ-5D				SF-36® Health Survey <u>or</u> SF-36v2™ Health Survey										I read the questions out to the participants.	I helped participants to understand the questions.	The participants gave me the answers and I filled in the questionnaire.				Participants where inpatients		I looked at the completed questionnaire to see if the participant had missed out any questions.	If I discovered missing items, I prompted participants to complete them.	I looked at the completed questionnaire to see if there were any scoring errors (e.g. 2 options selected instead of 1, scoring the wrong way round etc).		Yes	Yes	No	Not applicable	Yes	Yes
398	10 years or more	4-6 years	Primary Care			Orthopaedics												Euroqol EQ-5D	Health Assessment Questionnaire (HAQ)														I helped participants to understand the questions.				Always before their Consultant/Doctor appointment.			I looked at the completed questionnaire to see if the participant had missed out any questions.				Yes	Yes	No	Not applicable	No	Yes
399	10 years or more	1-3 years	Primary Care							Oncology												SF-36® Health Survey <u>or</u> SF-36v2™ Health Survey													I gave no assistance, the participants filled in their questionnaires independently.			Done as part of the clinic visit with doctor and/or nurse.	I sent the questionnaire to the data inputting centre without looking at it.					No	Yes	No	Yes	Yes	Yes
400	10 years or more	1-3 years	Secondary Care														surgery	Euroqol EQ-5D																	I gave no assistance, the participants filled in their questionnaires independently.		Not applicable.			I looked at the completed questionnaire to see if the participant had missed out any questions.				Yes	Yes	No	Not applicable	No	No
401	10 years or more	1-3 years	Secondary Care														Critical Care	Euroqol EQ-5D																	I gave no assistance, the participants filled in their questionnaires independently.		Not applicable.							Yes	Yes	Yes	Yes	Yes	Yes
402	10 years or more	7-9 years	Secondary Care									Respiratory						Euroqol EQ-5D					Hospital Anxiety and Depression scale (HAD)												I gave no assistance, the participants filled in their questionnaires independently.		Always before their Consultant/Doctor appointment.			I looked at the completed questionnaire to see if the participant had missed out any questions.	If I discovered missing items, I prompted participants to complete them.	I looked at the completed questionnaire to see if there were any scoring errors (e.g. 2 options selected instead of 1, scoring the wrong way round etc).	If I suspected a scoring error, I prompted participants to look again at some questions, to ensure they had understood them correctly.	Yes	Yes	Yes	Yes	Yes	Yes
403	10 years or more	7-9 years	Secondary Care														Anaesthesia					SF-36® Health Survey <u>or</u> SF-36v2™ Health Survey										I read the questions out to the participants.	I helped participants to understand the questions.	The participants gave me the answers and I filled in the questionnaire.		Many patients do not understand how to complete the questionnaires, they find them too long and many frail elderly patients really don't understand what they are required to do.	Not applicable.			I looked at the completed questionnaire to see if the participant had missed out any questions.	If I discovered missing items, I prompted participants to complete them.	I looked at the completed questionnaire to see if there were any scoring errors (e.g. 2 options selected instead of 1, scoring the wrong way round etc).	If I suspected a scoring error, I prompted participants to look again at some questions, to ensure they had understood them correctly.	Yes	Yes	No	Not applicable	No	Yes
404	4-6 years	1-3 years	Primary Care				General Medicine											Euroqol EQ-5D																	I gave no assistance, the participants filled in their questionnaires independently.		Not applicable.			I looked at the completed questionnaire to see if the participant had missed out any questions.				Yes	Yes	No	Not applicable	Yes	Yes
405	10 years or more	1-3 years	Secondary Care						Cardiovascular									Euroqol EQ-5D														I read the questions out to the participants.	I helped participants to understand the questions.	The participants gave me the answers and I filled in the questionnaire.			Not applicable.			I looked at the completed questionnaire to see if the participant had missed out any questions.	If I discovered missing items, I prompted participants to complete them.		If I suspected a scoring error, I prompted participants to look again at some questions, to ensure they had understood them correctly.	No	No	No	Not applicable	No	No
406	4-6 years	1-3 years	Secondary Care														Genetics													Don't know					I gave no assistance, the participants filled in their questionnaires independently.		Variable, sometimes before and sometimes after their Consultant/Doctor appointment.		I sent the questionnaire to the data inputting centre without looking at it.					Yes	Yes	No	Not applicable	Yes	Yes
407	10 years or more	1-3 years	Secondary Care				General Medicine					Respiratory						Euroqol EQ-5D	Health Assessment Questionnaire (HAQ)														I helped participants to understand the questions.		I gave no assistance, the participants filled in their questionnaires independently.		Variable, sometimes before and sometimes after their Consultant/Doctor appointment.			I looked at the completed questionnaire to see if the participant had missed out any questions.	If I discovered missing items, I prompted participants to complete them.	I looked at the completed questionnaire to see if there were any scoring errors (e.g. 2 options selected instead of 1, scoring the wrong way round etc).	If I suspected a scoring error, I prompted participants to look again at some questions, to ensure they had understood them correctly.	Yes	Yes	No	Not applicable	Yes	Yes
408	10 years or more	4-6 years	Secondary Care						Cardiovascular							Neurology		Euroqol EQ-5D	Health Assessment Questionnaire (HAQ)			SF-36® Health Survey <u>or</u> SF-36v2™ Health Survey	Hospital Anxiety and Depression scale (HAD)										I helped participants to understand the questions.			I clarified the question but did not lead the participant with their answer.		Usually before their consultation dependent apon the protocol requirements and the participants clinical needs.		I looked at the completed questionnaire to see if the participant had missed out any questions.	If I discovered missing items, I prompted participants to complete them.			Yes	Yes	No	Not applicable	Yes	Yes
409	10 years or more	7-9 years	Secondary Care							Oncology								Euroqol EQ-5D				SF-36® Health Survey <u>or</u> SF-36v2™ Health Survey	Hospital Anxiety and Depression scale (HAD)		EORTC QLQ - C30 (Core Questionnaire)										I gave no assistance, the participants filled in their questionnaires independently.		Variable, sometimes before and sometimes after their Consultant/Doctor appointment.			I looked at the completed questionnaire to see if the participant had missed out any questions.				Yes	Yes	Yes	Yes	Yes	Yes
410	10 years or more	1-3 years	Secondary Care												Paediatrics			Euroqol EQ-5D																	I gave no assistance, the participants filled in their questionnaires independently.		Variable, sometimes before and sometimes after their Consultant/Doctor appointment.			I looked at the completed questionnaire to see if the participant had missed out any questions.	If I discovered missing items, I prompted participants to complete them.	I looked at the completed questionnaire to see if there were any scoring errors (e.g. 2 options selected instead of 1, scoring the wrong way round etc).	If I suspected a scoring error, I prompted participants to look again at some questions, to ensure they had understood them correctly.	Yes	Yes	No	Not applicable	Yes	Yes
411	10 years or more	1-3 years	Secondary Care														Gastroenterlogy								EORTC QLQ - C30 (Core Questionnaire)								I helped participants to understand the questions.		I gave no assistance, the participants filled in their questionnaires independently.		Variable, sometimes before and sometimes after their Consultant/Doctor appointment.			I looked at the completed questionnaire to see if the participant had missed out any questions.				Yes	Yes	No	Not applicable	Yes	Yes
412	10 years or more	10 years or more	Secondary Care														general surgery	Euroqol EQ-5D														I read the questions out to the participants.		The participants gave me the answers and I filled in the questionnaire.	I gave no assistance, the participants filled in their questionnaires independently.		Always after their Consultant/Doctor appointment.			I looked at the completed questionnaire to see if the participant had missed out any questions.	If I discovered missing items, I prompted participants to complete them.		If I suspected a scoring error, I prompted participants to look again at some questions, to ensure they had understood them correctly.	Yes	Yes	No	Not applicable	Yes	Yes
413	7-9 years	4-6 years	Secondary Care														Renal														Can't remember	I read the questions out to the participants.	I helped participants to understand the questions.		I gave no assistance, the participants filled in their questionnaires independently.		Not applicable.			I looked at the completed questionnaire to see if the participant had missed out any questions.				Yes	Yes	No	Not applicable	Yes	Yes
414	10 years or more	1-3 years	Secondary Care									Respiratory						Euroqol EQ-5D					Hospital Anxiety and Depression scale (HAD)												I gave no assistance, the participants filled in their questionnaires independently.		Always before their Consultant/Doctor appointment.			I looked at the completed questionnaire to see if the participant had missed out any questions.				Yes	Yes	Yes	Yes	Yes	Yes
415	7-9 years	1-3 years	Secondary Care														Gastroenterology	Euroqol EQ-5D															I helped participants to understand the questions.				Not applicable.			I looked at the completed questionnaire to see if the participant had missed out any questions.	If I discovered missing items, I prompted participants to complete them.			Yes	Yes	Yes	Yes	Yes	Yes
416	10 years or more	1-3 years	Secondary Care														dematology	Euroqol EQ-5D	Health Assessment Questionnaire (HAQ)						EORTC QLQ - C30 (Core Questionnaire)									The participants gave me the answers and I filled in the questionnaire.			Always before their Consultant/Doctor appointment.				If I discovered missing items, I prompted participants to complete them.			Yes	Yes	No	Not applicable	No	Yes
417	10 years or more	1-3 years		joint funded								Respiratory																							I gave no assistance, the participants filled in their questionnaires independently.		Always before their Consultant/Doctor appointment.			I looked at the completed questionnaire to see if the participant had missed out any questions.				Yes	Yes	Yes	Yes	Yes	Yes
418	4-6 years	1-3 years	Secondary Care													Neurology		Euroqol EQ-5D				SF-36® Health Survey <u>or</u> SF-36v2™ Health Survey														i gave no assistance, the participants filled in their questionnaires independently but I was on hand to try to assist	Variable, sometimes before and sometimes after their Consultant/Doctor appointment.				If I discovered missing items, I prompted participants to complete them.			Yes	Yes	Yes	Yes	No	Yes
419	10 years or more	7-9 years	Secondary Care								Elderly Care					Neurology		Euroqol EQ-5D					Hospital Anxiety and Depression scale (HAD)									I read the questions out to the participants.	I helped participants to understand the questions.				Not applicable.			I looked at the completed questionnaire to see if the participant had missed out any questions.	If I discovered missing items, I prompted participants to complete them.	I looked at the completed questionnaire to see if there were any scoring errors (e.g. 2 options selected instead of 1, scoring the wrong way round etc).	If I suspected a scoring error, I prompted participants to look again at some questions, to ensure they had understood them correctly.	Yes	Yes	Yes	Yes	Yes	Yes
420	10 years or more	10 years or more	Secondary Care														urology	Euroqol EQ-5D				SF-36® Health Survey <u>or</u> SF-36v2™ Health Survey			EORTC QLQ - C30 (Core Questionnaire)										I gave no assistance, the participants filled in their questionnaires independently.		Variable, sometimes before and sometimes after their Consultant/Doctor appointment.			I looked at the completed questionnaire to see if the participant had missed out any questions.	If I discovered missing items, I prompted participants to complete them.			Yes	Yes	No	Not applicable	Yes	Yes
421	10 years or more	4-6 years	Primary Care														critical care	Euroqol EQ-5D	Health Assessment Questionnaire (HAQ)			SF-36® Health Survey <u>or</u> SF-36v2™ Health Survey	Hospital Anxiety and Depression scale (HAD)									I read the questions out to the participants.	I helped participants to understand the questions.	The participants gave me the answers and I filled in the questionnaire.	I gave no assistance, the participants filled in their questionnaires independently.		Variable, sometimes before and sometimes after their Consultant/Doctor appointment.			I looked at the completed questionnaire to see if the participant had missed out any questions.	If I discovered missing items, I prompted participants to complete them.	I looked at the completed questionnaire to see if there were any scoring errors (e.g. 2 options selected instead of 1, scoring the wrong way round etc).	If I suspected a scoring error, I prompted participants to look again at some questions, to ensure they had understood them correctly.	Yes	Yes	No	No	Yes	Yes
422	4-6 years	1-3 years	Secondary Care														general surgery	Euroqol EQ-5D														I read the questions out to the participants.	I helped participants to understand the questions.	The participants gave me the answers and I filled in the questionnaire.	I gave no assistance, the participants filled in their questionnaires independently.		Variable, sometimes before and sometimes after their Consultant/Doctor appointment.			I looked at the completed questionnaire to see if the participant had missed out any questions.	If I discovered missing items, I prompted participants to complete them.			Yes	Yes	No	Not applicable	No	No
423	4-6 years	4-6 years	Secondary Care														Anaesthetics	Euroqol EQ-5D				SF-36® Health Survey <u>or</u> SF-36v2™ Health Survey	Hospital Anxiety and Depression scale (HAD)										I helped participants to understand the questions.				Not applicable.			I looked at the completed questionnaire to see if the participant had missed out any questions.	If I discovered missing items, I prompted participants to complete them.	I looked at the completed questionnaire to see if there were any scoring errors (e.g. 2 options selected instead of 1, scoring the wrong way round etc).	If I suspected a scoring error, I prompted participants to look again at some questions, to ensure they had understood them correctly.	Yes	Yes	Yes	Yes	Yes	Yes
424	10 years or more	10 years or more	Secondary Care			Orthopaedics																SF-36® Health Survey <u>or</u> SF-36v2™ Health Survey											I helped participants to understand the questions.				Variable, sometimes before and sometimes after their Consultant/Doctor appointment.				If I discovered missing items, I prompted participants to complete them.			Yes	Yes	No	Not applicable	Yes	Yes
425	10 years or more	4-6 years	Secondary Care					Rheumatology										Euroqol EQ-5D	Health Assessment Questionnaire (HAQ)			SF-36® Health Survey <u>or</u> SF-36v2™ Health Survey													I gave no assistance, the participants filled in their questionnaires independently.		Variable, sometimes before and sometimes after their Consultant/Doctor appointment.				If I discovered missing items, I prompted participants to complete them.			Yes	Yes	No	Not applicable	No	Yes
426	10 years or more	10 years or more	Secondary Care													Neurology		Euroqol EQ-5D	Health Assessment Questionnaire (HAQ)			SF-36® Health Survey <u>or</u> SF-36v2™ Health Survey	Hospital Anxiety and Depression scale (HAD)									I read the questions out to the participants.					Variable, sometimes before and sometimes after their Consultant/Doctor appointment.			I looked at the completed questionnaire to see if the participant had missed out any questions.	If I discovered missing items, I prompted participants to complete them.	I looked at the completed questionnaire to see if there were any scoring errors (e.g. 2 options selected instead of 1, scoring the wrong way round etc).	If I suspected a scoring error, I prompted participants to look again at some questions, to ensure they had understood them correctly.	Yes	Yes	No	No	No	Yes
427	10 years or more	4-6 years	Secondary Care					Rheumatology										Euroqol EQ-5D	Health Assessment Questionnaire (HAQ)			SF-36® Health Survey <u>or</u> SF-36v2™ Health Survey													I gave no assistance, the participants filled in their questionnaires independently.		Variable, sometimes before and sometimes after their Consultant/Doctor appointment.				If I discovered missing items, I prompted participants to complete them.
428	10 years or more	1-3 years	Secondary Care					Rheumatology									endocrinology	Euroqol EQ-5D	Health Assessment Questionnaire (HAQ)			SF-36® Health Survey <u>or</u> SF-36v2™ Health Survey											I helped participants to understand the questions.				Always before their Consultant/Doctor appointment.				If I discovered missing items, I prompted participants to complete them.			Yes	Yes	No	Not applicable	No	Yes
429	10 years or more	10 years or more	Primary Care													Neurology																I read the questions out to the participants.					Variable, sometimes before and sometimes after their Consultant/Doctor appointment.			I looked at the completed questionnaire to see if the participant had missed out any questions.				No	Yes	No	Not applicable	No	Yes
430	10 years or more	4-6 years	Secondary Care					Rheumatology	Cardiovascular			Respiratory						Euroqol EQ-5D				SF-36® Health Survey <u>or</u> SF-36v2™ Health Survey													I gave no assistance, the participants filled in their questionnaires independently.		Always before their Consultant/Doctor appointment.			I looked at the completed questionnaire to see if the participant had missed out any questions.	If I discovered missing items, I prompted participants to complete them.	I looked at the completed questionnaire to see if there were any scoring errors (e.g. 2 options selected instead of 1, scoring the wrong way round etc).	If I suspected a scoring error, I prompted participants to look again at some questions, to ensure they had understood them correctly.	Yes	Not applicable	No	Not applicable	Yes	Yes
431	10 years or more	10 years or more	Primary Care					Rheumatology										Euroqol EQ-5D	Health Assessment Questionnaire (HAQ)			SF-36® Health Survey <u>or</u> SF-36v2™ Health Survey													I gave no assistance, the participants filled in their questionnaires independently.		Always before their Consultant/Doctor appointment.			I looked at the completed questionnaire to see if the participant had missed out any questions.	If I discovered missing items, I prompted participants to complete them.			Yes	Yes	No	No	Yes	Yes
432	10 years or more	10 years or more	Primary Care							Oncology											SF-12® Health Survey <u>or</u> SF-12v2™ Health Survey				EORTC QLQ - C30 (Core Questionnaire)							I read the questions out to the participants.	I helped participants to understand the questions.		I gave no assistance, the participants filled in their questionnaires independently.		Variable, sometimes before and sometimes after their Consultant/Doctor appointment.			I looked at the completed questionnaire to see if the participant had missed out any questions.	If I discovered missing items, I prompted participants to complete them.	I looked at the completed questionnaire to see if there were any scoring errors (e.g. 2 options selected instead of 1, scoring the wrong way round etc).	If I suspected a scoring error, I prompted participants to look again at some questions, to ensure they had understood them correctly.	Yes				Yes	Yes
433	10 years or more	1-3 years	Secondary Care				General Medicine		Cardiovascular	Oncology	Elderly Care	Respiratory				Neurology		Euroqol EQ-5D	Health Assessment Questionnaire (HAQ)		SF-12® Health Survey <u>or</u> SF-12v2™ Health Survey		Hospital Anxiety and Depression scale (HAD)									I read the questions out to the participants.	I helped participants to understand the questions.	The participants gave me the answers and I filled in the questionnaire.			Variable, sometimes before and sometimes after their Consultant/Doctor appointment.			I looked at the completed questionnaire to see if the participant had missed out any questions.				Yes	Yes	No	Not applicable	Yes	Yes
434	10 years or more	10 years or more	Secondary Care						Cardiovascular									Euroqol EQ-5D				SF-36® Health Survey <u>or</u> SF-36v2™ Health Survey	Hospital Anxiety and Depression scale (HAD)												I gave no assistance, the participants filled in their questionnaires independently.		Always after their Consultant/Doctor appointment.			I looked at the completed questionnaire to see if the participant had missed out any questions.	If I discovered missing items, I prompted participants to complete them.			No	No	No	No	No	Yes
435	10 years or more	1-3 years	Secondary Care						Cardiovascular									Euroqol EQ-5D	Health Assessment Questionnaire (HAQ)														I helped participants to understand the questions.				Always before their Consultant/Doctor appointment.			I looked at the completed questionnaire to see if the participant had missed out any questions.	If I discovered missing items, I prompted participants to complete them.			Yes	Yes	No	Yes	Yes	Yes
436	10 years or more	1-3 years	Secondary Care						Cardiovascular							Neurology		Euroqol EQ-5D	Health Assessment Questionnaire (HAQ)			SF-36® Health Survey <u>or</u> SF-36v2™ Health Survey										I read the questions out to the participants.	I helped participants to understand the questions.	The participants gave me the answers and I filled in the questionnaire.	I gave no assistance, the participants filled in their questionnaires independently.	last line for MS patients only	Always after their Consultant/Doctor appointment.			I looked at the completed questionnaire to see if the participant had missed out any questions.	If I discovered missing items, I prompted participants to complete them.			Yes	Yes	Yes	Yes	Yes	Yes
437	10 years or more	4-6 years	Primary Care							Oncology								Euroqol EQ-5D							EORTC QLQ - C30 (Core Questionnaire)										I gave no assistance, the participants filled in their questionnaires independently.		Variable, sometimes before and sometimes after their Consultant/Doctor appointment.		I sent the questionnaire to the data inputting centre without looking at it.					Yes	Yes	No	Not applicable	No	Yes
438	10 years or more	1-3 years	Secondary Care						Cardiovascular	Oncology		Respiratory						Euroqol EQ-5D				SF-36® Health Survey <u>or</u> SF-36v2™ Health Survey	Hospital Anxiety and Depression scale (HAD)			Minnesota Living with Heart Failure © Questionnaire (MLHF)									I gave no assistance, the participants filled in their questionnaires independently.		Variable, sometimes before and sometimes after their Consultant/Doctor appointment.			I looked at the completed questionnaire to see if the participant had missed out any questions.	If I discovered missing items, I prompted participants to complete them.		If I suspected a scoring error, I prompted participants to look again at some questions, to ensure they had understood them correctly.	Yes	Yes	No	Not applicable	No	Yes
439	10 years or more	7-9 years	Secondary Care														gastroenterology	Euroqol EQ-5D				SF-36® Health Survey <u>or</u> SF-36v2™ Health Survey										I read the questions out to the participants.	I helped participants to understand the questions.	The participants gave me the answers and I filled in the questionnaire.	I gave no assistance, the participants filled in their questionnaires independently.		Variable, sometimes before and sometimes after their Consultant/Doctor appointment.		I sent the questionnaire to the data inputting centre without looking at it.	I looked at the completed questionnaire to see if the participant had missed out any questions.				Yes	Yes	No	Not applicable	No	Yes
440	10 years or more	10 years or more	Secondary Care							Oncology													Hospital Anxiety and Depression scale (HAD)		EORTC QLQ - C30 (Core Questionnaire)							I read the questions out to the participants.	I helped participants to understand the questions.				Always before their Consultant/Doctor appointment.			I looked at the completed questionnaire to see if the participant had missed out any questions.	If I discovered missing items, I prompted participants to complete them.			Yes	Yes	No	Not applicable	No	Yes
441	10 years or more	1-3 years	Secondary Care							Oncology								Euroqol EQ-5D																	I gave no assistance, the participants filled in their questionnaires independently.		Always before their Consultant/Doctor appointment.			I looked at the completed questionnaire to see if the participant had missed out any questions.	If I discovered missing items, I prompted participants to complete them.		If I suspected a scoring error, I prompted participants to look again at some questions, to ensure they had understood them correctly.
442	10 years or more	Less than 1 year	Secondary Care							Oncology								Euroqol EQ-5D							EORTC QLQ - C30 (Core Questionnaire)										I gave no assistance, the participants filled in their questionnaires independently.		Variable, sometimes before and sometimes after their Consultant/Doctor appointment.		I sent the questionnaire to the data inputting centre without looking at it.					Yes	No	No	No	No	No
443	10 years or more	1-3 years	Secondary Care												Paediatrics																				I gave no assistance, the participants filled in their questionnaires independently.		Variable, sometimes before and sometimes after their Consultant/Doctor appointment.			I looked at the completed questionnaire to see if the participant had missed out any questions.	If I discovered missing items, I prompted participants to complete them.			Yes	Yes	No	Yes	Yes	Yes
444	10 years or more	1-3 years	Secondary Care						Cardiovascular								Haematology	Euroqol EQ-5D				SF-36® Health Survey <u>or</u> SF-36v2™ Health Survey				Minnesota Living with Heart Failure © Questionnaire (MLHF)						I read the questions out to the participants.	I helped participants to understand the questions.	The participants gave me the answers and I filled in the questionnaire.	I gave no assistance, the participants filled in their questionnaires independently.		Not applicable.			I looked at the completed questionnaire to see if the participant had missed out any questions.	If I discovered missing items, I prompted participants to complete them.			Yes	Yes	No	Not applicable	No	No
445	10 years or more	10 years or more	Secondary Care						Cardiovascular									Euroqol EQ-5D				SF-36® Health Survey <u>or</u> SF-36v2™ Health Survey													I gave no assistance, the participants filled in their questionnaires independently.		Variable, sometimes before and sometimes after their Consultant/Doctor appointment.			I looked at the completed questionnaire to see if the participant had missed out any questions.	If I discovered missing items, I prompted participants to complete them.	I looked at the completed questionnaire to see if there were any scoring errors (e.g. 2 options selected instead of 1, scoring the wrong way round etc).		Yes	Yes		Yes	Yes	Yes
446	10 years or more	1-3 years	Secondary Care						Cardiovascular								Haematology	Euroqol EQ-5D				SF-36® Health Survey <u>or</u> SF-36v2™ Health Survey				Minnesota Living with Heart Failure © Questionnaire (MLHF)						I read the questions out to the participants.	I helped participants to understand the questions.	The participants gave me the answers and I filled in the questionnaire.	I gave no assistance, the participants filled in their questionnaires independently.		Not applicable.			I looked at the completed questionnaire to see if the participant had missed out any questions.	If I discovered missing items, I prompted participants to complete them.
447	10 years or more	1-3 years	Primary Care					Rheumatology										Euroqol EQ-5D	Health Assessment Questionnaire (HAQ)													I read the questions out to the participants.	I helped participants to understand the questions.				Not applicable.				If I discovered missing items, I prompted participants to complete them.			No	No	No	No	No	Yes
448	10 years or more	4-6 years	Secondary Care				General Medicine					Respiratory				Neurology		Euroqol EQ-5D	Health Assessment Questionnaire (HAQ)															The participants gave me the answers and I filled in the questionnaire.	I gave no assistance, the participants filled in their questionnaires independently.		Variable, sometimes before and sometimes after their Consultant/Doctor appointment.			I looked at the completed questionnaire to see if the participant had missed out any questions.				Yes	Yes	No	Yes	Yes	Yes
449	10 years or more	1-3 years	Secondary Care							Oncology								Euroqol EQ-5D							EORTC QLQ - C30 (Core Questionnaire)										I gave no assistance, the participants filled in their questionnaires independently.		Variable, sometimes before and sometimes after their Consultant/Doctor appointment.			I looked at the completed questionnaire to see if the participant had missed out any questions.				Yes	Yes	No	Not applicable	No	Yes
450	10 years or more	4-6 years	Secondary Care			Orthopaedics												Euroqol EQ-5D	Health Assessment Questionnaire (HAQ)									Oxford Knee Score (OKS)
451	4-6 years	Less than 1 year	Secondary Care														Colorectal surgery	Euroqol EQ-5D															I helped participants to understand the questions.				Variable, sometimes before and sometimes after their Consultant/Doctor appointment.			I looked at the completed questionnaire to see if the participant had missed out any questions.				Yes	Yes	Yes	Yes	Yes	Yes
452	10 years or more	10 years or more	Secondary Care							Oncology								Euroqol EQ-5D	Health Assessment Questionnaire (HAQ)																I gave no assistance, the participants filled in their questionnaires independently.		Variable, sometimes before and sometimes after their Consultant/Doctor appointment.		I sent the questionnaire to the data inputting centre without looking at it.					Yes	Yes	No	Not applicable	Yes	Yes
453	1-3 years	1-3 years	Secondary Care						Cardiovascular													SF-36® Health Survey <u>or</u> SF-36v2™ Health Survey	Hospital Anxiety and Depression scale (HAD)												I gave no assistance, the participants filled in their questionnaires independently.		Always after their Consultant/Doctor appointment.		I sent the questionnaire to the data inputting centre without looking at it.					Yes	No	No	No	Yes	Yes
454	10 years or more	4-6 years	Secondary Care							Oncology								Euroqol EQ-5D	Health Assessment Questionnaire (HAQ)						EORTC QLQ - C30 (Core Questionnaire)								I helped participants to understand the questions.		I gave no assistance, the participants filled in their questionnaires independently.		Always before their Consultant/Doctor appointment.		I sent the questionnaire to the data inputting centre without looking at it.	I looked at the completed questionnaire to see if the participant had missed out any questions.	If I discovered missing items, I prompted participants to complete them.			Yes	Yes	No	Not applicable	Yes	Yes
455	10 years or more	1-3 years	Secondary Care				General Medicine																								Can't remember		I helped participants to understand the questions.		I gave no assistance, the participants filled in their questionnaires independently.		Variable, sometimes before and sometimes after their Consultant/Doctor appointment.		I sent the questionnaire to the data inputting centre without looking at it.					Yes	No	No	No	No	No
456	10 years or more	1-3 years	Primary Care														Dermatology	Euroqol EQ-5D	Health Assessment Questionnaire (HAQ)													I read the questions out to the participants.		The participants gave me the answers and I filled in the questionnaire.	I gave no assistance, the participants filled in their questionnaires independently.		Variable, sometimes before and sometimes after their Consultant/Doctor appointment.			I looked at the completed questionnaire to see if the participant had missed out any questions.				Yes	Yes	No	Not applicable	Yes	Yes
457	10 years or more	10 years or more	Secondary Care														Malignant Haematology	Euroqol EQ-5D					Hospital Anxiety and Depression scale (HAD)												I gave no assistance, the participants filled in their questionnaires independently.		Variable, sometimes before and sometimes after their Consultant/Doctor appointment.			I looked at the completed questionnaire to see if the participant had missed out any questions.		I looked at the completed questionnaire to see if there were any scoring errors (e.g. 2 options selected instead of 1, scoring the wrong way round etc).	If I suspected a scoring error, I prompted participants to look again at some questions, to ensure they had understood them correctly.	Yes	Yes	No	Not applicable	Yes	Yes
458	10 years or more	Less than 1 year	Primary Care							Oncology								Euroqol EQ-5D																	I gave no assistance, the participants filled in their questionnaires independently.		Variable, sometimes before and sometimes after their Consultant/Doctor appointment.			I looked at the completed questionnaire to see if the participant had missed out any questions.				Yes	Yes	Yes	Yes	Yes	Yes
459	10 years or more	10 years or more	Secondary Care														Diabetes	Euroqol EQ-5D														I read the questions out to the participants.	I helped participants to understand the questions.	The participants gave me the answers and I filled in the questionnaire.			Not applicable.			I looked at the completed questionnaire to see if the participant had missed out any questions.	If I discovered missing items, I prompted participants to complete them.			Yes	Yes	No	Not applicable	No	No
460	10 years or more	1-3 years	Primary Care														Upper GI/Hepatobiliary	Euroqol EQ-5D							EORTC QLQ - C30 (Core Questionnaire)										I gave no assistance, the participants filled in their questionnaires independently.		Always after their Consultant/Doctor appointment.			I looked at the completed questionnaire to see if the participant had missed out any questions.	If I discovered missing items, I prompted participants to complete them.	I looked at the completed questionnaire to see if there were any scoring errors (e.g. 2 options selected instead of 1, scoring the wrong way round etc).	If I suspected a scoring error, I prompted participants to look again at some questions, to ensure they had understood them correctly.	Yes	Yes	Yes	Yes	Yes	Yes
461	10 years or more		Secondary Care		General Practice										Paediatrics				Health Assessment Questionnaire (HAQ)														I helped participants to understand the questions.				Variable, sometimes before and sometimes after their Consultant/Doctor appointment.		I sent the questionnaire to the data inputting centre without looking at it.	I looked at the completed questionnaire to see if the participant had missed out any questions.				Yes	Yes	Yes	Yes	No	Yes
462	10 years or more	1-3 years	Secondary Care		General Practice										Paediatrics																Can't remember		I helped participants to understand the questions.				Variable, sometimes before and sometimes after their Consultant/Doctor appointment.			I looked at the completed questionnaire to see if the participant had missed out any questions.	If I discovered missing items, I prompted participants to complete them.			Yes	Yes	No	Not applicable	No	Yes
463	10 years or more	1-3 years	Primary Care				General Medicine											Euroqol EQ-5D	Health Assessment Questionnaire (HAQ)			SF-36® Health Survey <u>or</u> SF-36v2™ Health Survey										I read the questions out to the participants.	I helped participants to understand the questions.	The participants gave me the answers and I filled in the questionnaire.	I gave no assistance, the participants filled in their questionnaires independently.		Variable, sometimes before and sometimes after their Consultant/Doctor appointment.	mainly before		I looked at the completed questionnaire to see if the participant had missed out any questions.	If I discovered missing items, I prompted participants to complete them.	I looked at the completed questionnaire to see if there were any scoring errors (e.g. 2 options selected instead of 1, scoring the wrong way round etc).	If I suspected a scoring error, I prompted participants to look again at some questions, to ensure they had understood them correctly.	Yes	Yes	No	Not applicable	Yes	Yes
464	10 years or more	10 years or more	Secondary Care						Cardiovascular									Euroqol EQ-5D														I read the questions out to the participants.					Not applicable.	During nurse assessment						Yes	Yes	Yes	Yes	Yes	Yes
465	1-3 years	1-3 years	Secondary Care														gastroenterology	Euroqol EQ-5D																	I gave no assistance, the participants filled in their questionnaires independently.		Not applicable.			I looked at the completed questionnaire to see if the participant had missed out any questions.	If I discovered missing items, I prompted participants to complete them.			Yes	Yes	Not applicable	Not applicable	Yes	Yes
466	10 years or more	1-3 years	Secondary Care														Gastroenterology	Euroqol EQ-5D				SF-36® Health Survey <u>or</u> SF-36v2™ Health Survey													I gave no assistance, the participants filled in their questionnaires independently.		Always before their Consultant/Doctor appointment.								Yes		Yes	No	Yes
467	10 years or more	4-6 years	Secondary Care				General Medicine				Elderly Care	Respiratory						Euroqol EQ-5D															I helped participants to understand the questions.		I gave no assistance, the participants filled in their questionnaires independently.		Variable, sometimes before and sometimes after their Consultant/Doctor appointment.			I looked at the completed questionnaire to see if the participant had missed out any questions.	If I discovered missing items, I prompted participants to complete them.			Yes	Yes	No	Not applicable	Yes	Yes
468	10 years or more	1-3 years	Secondary Care							Oncology								Euroqol EQ-5D														I read the questions out to the participants.	I helped participants to understand the questions.				Variable, sometimes before and sometimes after their Consultant/Doctor appointment.			I looked at the completed questionnaire to see if the participant had missed out any questions.				Yes	No	No	Not applicable	No	Yes
469	10 years or more	7-9 years	Primary Care		General Practice		General Medicine		Cardiovascular								PHASE 1 CLINICAL TRIALS	Euroqol EQ-5D	Health Assessment Questionnaire (HAQ)													I read the questions out to the participants.	I helped participants to understand the questions.				Variable, sometimes before and sometimes after their Consultant/Doctor appointment.			I looked at the completed questionnaire to see if the participant had missed out any questions.				Yes	Yes	Yes	No	Yes	Yes
470	10 years or more	4-6 years	Secondary Care			Orthopaedics													Health Assessment Questionnaire (HAQ)								Oxford Hip Score (OHS)					I read the questions out to the participants.			I gave no assistance, the participants filled in their questionnaires independently.		Variable, sometimes before and sometimes after their Consultant/Doctor appointment.		I sent the questionnaire to the data inputting centre without looking at it.	I looked at the completed questionnaire to see if the participant had missed out any questions.	If I discovered missing items, I prompted participants to complete them.	I looked at the completed questionnaire to see if there were any scoring errors (e.g. 2 options selected instead of 1, scoring the wrong way round etc).		Yes	Yes	No	Not applicable	No	Yes
471	7-9 years	4-6 years	Secondary Care														VASCULAR SURGERY	Euroqol EQ-5D															I helped participants to understand the questions.				Variable, sometimes before and sometimes after their Consultant/Doctor appointment.			I looked at the completed questionnaire to see if the participant had missed out any questions.	If I discovered missing items, I prompted participants to complete them.	I looked at the completed questionnaire to see if there were any scoring errors (e.g. 2 options selected instead of 1, scoring the wrong way round etc).	If I suspected a scoring error, I prompted participants to look again at some questions, to ensure they had understood them correctly.	No	No	No	Yes	No	Yes
472	10 years or more	10 years or more	Secondary Care					Rheumatology										Euroqol EQ-5D	Health Assessment Questionnaire (HAQ)			SF-36® Health Survey <u>or</u> SF-36v2™ Health Survey											I helped participants to understand the questions.					usually carried during their appointment with the Research Nurse, even if they had an appointment with the Consultant/Doctor		I looked at the completed questionnaire to see if the participant had missed out any questions.	If I discovered missing items, I prompted participants to complete them.			Yes	Yes	Yes	Yes	No	Yes
473	10 years or more	7-9 years	Secondary Care						Cardiovascular									Euroqol EQ-5D														I read the questions out to the participants.						this was completed during the study visit with nurse						Yes	Yes	No	Yes	No	Yes
474	10 years or more	10 years or more	Secondary Care														Upper GI	Euroqol EQ-5D							EORTC QLQ - C30 (Core Questionnaire)							I read the questions out to the participants.		The participants gave me the answers and I filled in the questionnaire.			Always after their Consultant/Doctor appointment.			I looked at the completed questionnaire to see if the participant had missed out any questions.	If I discovered missing items, I prompted participants to complete them.	I looked at the completed questionnaire to see if there were any scoring errors (e.g. 2 options selected instead of 1, scoring the wrong way round etc).	If I suspected a scoring error, I prompted participants to look again at some questions, to ensure they had understood them correctly.	Yes	Yes	No	Not applicable	Yes	Yes
475	10 years or more	4-6 years							Cardiovascular								cardiac surgery	Euroqol EQ-5D																	I gave no assistance, the participants filled in their questionnaires independently.						If I discovered missing items, I prompted participants to complete them.			Yes	Yes	No	Yes	Yes	Yes
476	10 years or more	10 years or more	Secondary Care					Rheumatology											Health Assessment Questionnaire (HAQ)		SF-12® Health Survey <u>or</u> SF-12v2™ Health Survey														I gave no assistance, the participants filled in their questionnaires independently.	Whilst I gave the patients no assistance, I explined the purpose of the questionnaire and reassured them they were not going to be passed on to goverment/social services.	Variable, sometimes before and sometimes after their Consultant/Doctor appointment.	Usually when time permitted, especially during treatment		I looked at the completed questionnaire to see if the participant had missed out any questions.	If I discovered missing items, I prompted participants to complete them.			Yes	Yes	No	Not applicable	Yes	Yes
477	10 years or more	4-6 years	Secondary Care		General Practice							Respiratory			Paediatrics				Health Assessment Questionnaire (HAQ)													I read the questions out to the participants.		The participants gave me the answers and I filled in the questionnaire.			Not applicable.			I looked at the completed questionnaire to see if the participant had missed out any questions.	If I discovered missing items, I prompted participants to complete them.			Yes	Yes	No	Not applicable	Yes	Yes
478	10 years or more	4-6 years	Secondary Care		General Practice		General Medicine		Cardiovascular									Euroqol EQ-5D														I read the questions out to the participants.	I helped participants to understand the questions.	The participants gave me the answers and I filled in the questionnaire.			Always after their Consultant/Doctor appointment.				If I discovered missing items, I prompted participants to complete them.			Yes	Yes	No	Not applicable	No	Yes
479	10 years or more	7-9 years	Primary Care							Oncology								Euroqol EQ-5D	Health Assessment Questionnaire (HAQ)						EORTC QLQ - C30 (Core Questionnaire)							I read the questions out to the participants.	I helped participants to understand the questions.	The participants gave me the answers and I filled in the questionnaire.	I gave no assistance, the participants filled in their questionnaires independently.		Always before their Consultant/Doctor appointment.			I looked at the completed questionnaire to see if the participant had missed out any questions.	If I discovered missing items, I prompted participants to complete them.	I looked at the completed questionnaire to see if there were any scoring errors (e.g. 2 options selected instead of 1, scoring the wrong way round etc).	If I suspected a scoring error, I prompted participants to look again at some questions, to ensure they had understood them correctly.	Yes	Yes	No	Not applicable	No	Yes
480	10 years or more	1-3 years	Primary Care											Obstetrics & Gynaecology				Euroqol EQ-5D																	I gave no assistance, the participants filled in their questionnaires independently.		Not applicable.			I looked at the completed questionnaire to see if the participant had missed out any questions.				Yes	Yes	No	Not applicable	Yes	Yes
481	10 years or more	4-6 years	Secondary Care						Cardiovascular									Euroqol EQ-5D																The participants gave me the answers and I filled in the questionnaire.				During review with Research Nurse - laptop used to record data as part of review						Yes	Yes	Yes	Yes	Yes	Yes
482	10 years or more	1-3 years	Secondary Care														Haematology	Euroqol EQ-5D							EORTC QLQ - C30 (Core Questionnaire)										I gave no assistance, the participants filled in their questionnaires independently.		Variable, sometimes before and sometimes after their Consultant/Doctor appointment.		I sent the questionnaire to the data inputting centre without looking at it.	I looked at the completed questionnaire to see if the participant had missed out any questions.				Yes	Yes	No	Not applicable	Yes	Yes
483	10 years or more	1-3 years	Secondary Care											Obstetrics & Gynaecology																					I gave no assistance, the participants filled in their questionnaires independently.		Not applicable.			I looked at the completed questionnaire to see if the participant had missed out any questions.	If I discovered missing items, I prompted participants to complete them.			Yes	Yes	No	Not applicable	Yes	Yes
484	4-6 years	1-3 years	Primary Care			Orthopaedics				Oncology													Hospital Anxiety and Depression scale (HAD)				Oxford Hip Score (OHS)						I helped participants to understand the questions.				Variable, sometimes before and sometimes after their Consultant/Doctor appointment.			I looked at the completed questionnaire to see if the participant had missed out any questions.	If I discovered missing items, I prompted participants to complete them.	I looked at the completed questionnaire to see if there were any scoring errors (e.g. 2 options selected instead of 1, scoring the wrong way round etc).	If I suspected a scoring error, I prompted participants to look again at some questions, to ensure they had understood them correctly.	Yes	Yes	Yes	Yes	Yes	Yes
485	4-6 years	1-3 years	Primary Care			Orthopaedics				Oncology								Euroqol EQ-5D														I read the questions out to the participants.	I helped participants to understand the questions.	The participants gave me the answers and I filled in the questionnaire.	I gave no assistance, the participants filled in their questionnaires independently.		Variable, sometimes before and sometimes after their Consultant/Doctor appointment.			I looked at the completed questionnaire to see if the participant had missed out any questions.	If I discovered missing items, I prompted participants to complete them.	I looked at the completed questionnaire to see if there were any scoring errors (e.g. 2 options selected instead of 1, scoring the wrong way round etc).	If I suspected a scoring error, I prompted participants to look again at some questions, to ensure they had understood them correctly.	Yes	Yes	Yes	Yes	Yes	Yes
486	10 years or more	1-3 years	Primary Care		General Practice													Euroqol EQ-5D																	I gave no assistance, the participants filled in their questionnaires independently.		Variable, sometimes before and sometimes after their Consultant/Doctor appointment.		I sent the questionnaire to the data inputting centre without looking at it.					Yes	Yes	Yes	Yes	Yes	Yes
487	10 years or more	1-3 years	Secondary Care							Oncology								Euroqol EQ-5D							EORTC QLQ - C30 (Core Questionnaire)										I gave no assistance, the participants filled in their questionnaires independently.			on day 1 of each cycle of treatment as requested		I looked at the completed questionnaire to see if the participant had missed out any questions.				Yes	Yes	No	Not applicable	No	Yes
488	10 years or more	7-9 years	Secondary Care							Oncology								Euroqol EQ-5D							EORTC QLQ - C30 (Core Questionnaire)										I gave no assistance, the participants filled in their questionnaires independently.		Always before their Consultant/Doctor appointment.		I sent the questionnaire to the data inputting centre without looking at it.					Yes	Yes	Yes	Yes	Yes	Yes
489	4-6 years	1-3 years	Primary Care			Orthopaedics				Oncology								Euroqol EQ-5D														I read the questions out to the participants.	I helped participants to understand the questions.	The participants gave me the answers and I filled in the questionnaire.	I gave no assistance, the participants filled in their questionnaires independently.		Variable, sometimes before and sometimes after their Consultant/Doctor appointment.			I looked at the completed questionnaire to see if the participant had missed out any questions.	If I discovered missing items, I prompted participants to complete them.	I looked at the completed questionnaire to see if there were any scoring errors (e.g. 2 options selected instead of 1, scoring the wrong way round etc).	If I suspected a scoring error, I prompted participants to look again at some questions, to ensure they had understood them correctly.
490	4-6 years	1-3 years	Secondary Care						Cardiovascular																							I read the questions out to the participants.						During the R/Nurse led clinic appt	I sent the questionnaire to the data inputting centre without looking at it.					Yes	Yes	No	Yes	No	No
491	4-6 years	1-3 years	Secondary Care						Cardiovascular									Euroqol EQ-5D														I read the questions out to the participants.						during nurse clininc appt	I sent the questionnaire to the data inputting centre without looking at it.					Yes	Yes	No	Yes	Yes	Yes
492	10 years or more	10 years or more	Secondary Care					Rheumatology										Euroqol EQ-5D	Health Assessment Questionnaire (HAQ)		SF-12® Health Survey <u>or</u> SF-12v2™ Health Survey														I gave no assistance, the participants filled in their questionnaires independently.		Variable, sometimes before and sometimes after their Consultant/Doctor appointment.		I sent the questionnaire to the data inputting centre without looking at it.					Yes	Yes	No	Not applicable	No	Yes
493	10 years or more	Less than 1 year	Primary Care							Oncology															EORTC QLQ - C30 (Core Questionnaire)										I gave no assistance, the participants filled in their questionnaires independently.		Variable, sometimes before and sometimes after their Consultant/Doctor appointment.				If I discovered missing items, I prompted participants to complete them.			Yes	Yes	No	Not applicable	No	Yes
494	7-9 years	4-6 years	Secondary Care														Stroke	Euroqol EQ-5D													Can't remember	I read the questions out to the participants.		The participants gave me the answers and I filled in the questionnaire.	I gave no assistance, the participants filled in their questionnaires independently.		Not applicable.			I looked at the completed questionnaire to see if the participant had missed out any questions.	If I discovered missing items, I prompted participants to complete them.	I looked at the completed questionnaire to see if there were any scoring errors (e.g. 2 options selected instead of 1, scoring the wrong way round etc).		Yes	No	No	Not applicable	Yes	Yes
495	10 years or more	1-3 years	Primary Care					Rheumatology										Euroqol EQ-5D	Health Assessment Questionnaire (HAQ)			SF-36® Health Survey <u>or</u> SF-36v2™ Health Survey													I gave no assistance, the participants filled in their questionnaires independently.		Variable, sometimes before and sometimes after their Consultant/Doctor appointment.			I looked at the completed questionnaire to see if the participant had missed out any questions.	If I discovered missing items, I prompted participants to complete them.			Yes	Yes	No	Not applicable	Yes	Yes
496	7-9 years	Less than 1 year	Primary Care							Oncology								Euroqol EQ-5D																	I gave no assistance, the participants filled in their questionnaires independently.		Always after their Consultant/Doctor appointment.		I sent the questionnaire to the data inputting centre without looking at it.					Yes	Yes	Yes	Yes	Yes	Yes
497	10 years or more	4-6 years	Secondary Care							Oncology								Euroqol EQ-5D	Health Assessment Questionnaire (HAQ)						EORTC QLQ - C30 (Core Questionnaire)										I gave no assistance, the participants filled in their questionnaires independently.		Always before their Consultant/Doctor appointment.			I looked at the completed questionnaire to see if the participant had missed out any questions.				Yes	Yes	Yes	Yes	Yes	Yes
498	10 years or more	4-6 years	Secondary Care							Oncology								Euroqol EQ-5D																	I gave no assistance, the participants filled in their questionnaires independently.		Always before their Consultant/Doctor appointment.		I sent the questionnaire to the data inputting centre without looking at it.					Yes	Yes	No	No	Yes	Yes
499	10 years or more	1-3 years	Primary Care		General Practice																										Can't remember				I gave no assistance, the participants filled in their questionnaires independently.		Variable, sometimes before and sometimes after their Consultant/Doctor appointment.			I looked at the completed questionnaire to see if the participant had missed out any questions.		I looked at the completed questionnaire to see if there were any scoring errors (e.g. 2 options selected instead of 1, scoring the wrong way round etc).		Yes	No	Yes	Yes	Yes	Yes
500	10 years or more	1-3 years	Secondary Care											Obstetrics & Gynaecology				Euroqol EQ-5D																	I gave no assistance, the participants filled in their questionnaires independently.			At home			If I discovered missing items, I prompted participants to complete them.			No	No	No	No	No	Yes
501	10 years or more	1-3 years	Secondary Care											Obstetrics & Gynaecology											EORTC QLQ - C30 (Core Questionnaire)										I gave no assistance, the participants filled in their questionnaires independently.		Not applicable.		I sent the questionnaire to the data inputting centre without looking at it.					Yes	Yes	No	Not applicable	Yes	Yes
502	10 years or more	Less than 1 year	Secondary Care											Obstetrics & Gynaecology																					I gave no assistance, the participants filled in their questionnaires independently.		Not applicable.			I looked at the completed questionnaire to see if the participant had missed out any questions.				Yes	Yes	Yes	Yes	Yes	Yes
503	10 years or more	4-6 years	Primary Care											Obstetrics & Gynaecology				Euroqol EQ-5D														I read the questions out to the participants.	I helped participants to understand the questions.	The participants gave me the answers and I filled in the questionnaire.			Always after their Consultant/Doctor appointment.	Always after they had signed the consent form to participate in the research.		I looked at the completed questionnaire to see if the participant had missed out any questions.	If I discovered missing items, I prompted participants to complete them.			Yes	Yes	Yes	Yes	No	No
504	10 years or more	10 years or more		CLCLRN covering primary and secondary care													Dermatology	Euroqol EQ-5D	Health Assessment Questionnaire (HAQ)														I helped participants to understand the questions.				Variable, sometimes before and sometimes after their Consultant/Doctor appointment.	Sometimes posted to home address with SAE		I looked at the completed questionnaire to see if the participant had missed out any questions.	If I discovered missing items, I prompted participants to complete them.			Yes	Yes	Yes	Yes	Yes	Yes
505	1-3 years	Less than 1 year	Secondary Care							Oncology								Euroqol EQ-5D							EORTC QLQ - C30 (Core Questionnaire)										I gave no assistance, the participants filled in their questionnaires independently.		Variable, sometimes before and sometimes after their Consultant/Doctor appointment.			I looked at the completed questionnaire to see if the participant had missed out any questions.				Yes	Yes	No	Not applicable	Yes	Yes
506	10 years or more	4-6 years		Non NHS setting- Hospice													Pain-palliative care						Hospital Anxiety and Depression scale (HAD)								Can't remember		I helped participants to understand the questions.				Always after their Consultant/Doctor appointment.			I looked at the completed questionnaire to see if the participant had missed out any questions.	If I discovered missing items, I prompted participants to complete them.	I looked at the completed questionnaire to see if there were any scoring errors (e.g. 2 options selected instead of 1, scoring the wrong way round etc).	If I suspected a scoring error, I prompted participants to look again at some questions, to ensure they had understood them correctly.	Yes	Yes	Yes	Yes	Yes	Yes
507	10 years or more	4-6 years	Secondary Care														Stroke	Euroqol EQ-5D															I helped participants to understand the questions.				Not applicable.				If I discovered missing items, I prompted participants to complete them.			Yes	Yes	Yes	Yes	Yes	Yes
508	10 years or more	4-6 years	Secondary Care					Rheumatology				Respiratory						Euroqol EQ-5D	Health Assessment Questionnaire (HAQ)				Hospital Anxiety and Depression scale (HAD)									I read the questions out to the participants.	I helped participants to understand the questions.	The participants gave me the answers and I filled in the questionnaire.	I gave no assistance, the participants filled in their questionnaires independently.		Variable, sometimes before and sometimes after their Consultant/Doctor appointment.			I looked at the completed questionnaire to see if the participant had missed out any questions.				Yes	Yes	No	Yes	No	Yes
509	10 years or more	4-6 years	Secondary Care							Oncology								Euroqol EQ-5D	Health Assessment Questionnaire (HAQ)				Hospital Anxiety and Depression scale (HAD)		EORTC QLQ - C30 (Core Questionnaire)							I read the questions out to the participants.	I helped participants to understand the questions.				Variable, sometimes before and sometimes after their Consultant/Doctor appointment.		I sent the questionnaire to the data inputting centre without looking at it.					Yes	Yes	No	No	Yes	Yes
510	10 years or more	1-3 years	Secondary Care							Oncology								Euroqol EQ-5D							EORTC QLQ - C30 (Core Questionnaire)										I gave no assistance, the participants filled in their questionnaires independently.		Always after their Consultant/Doctor appointment.		I sent the questionnaire to the data inputting centre without looking at it.					Yes	Yes	Yes	Yes	Yes	Yes
511	10 years or more	10 years or more	Secondary Care							Oncology															EORTC QLQ - C30 (Core Questionnaire)										I gave no assistance, the participants filled in their questionnaires independently.		Variable, sometimes before and sometimes after their Consultant/Doctor appointment.		I sent the questionnaire to the data inputting centre without looking at it.					Yes	Yes	No	No	Yes	Yes
512	10 years or more	4-6 years	Secondary Care						Cardiovascular									Euroqol EQ-5D														I read the questions out to the participants.	I helped participants to understand the questions.	The participants gave me the answers and I filled in the questionnaire.			Variable, sometimes before and sometimes after their Consultant/Doctor appointment.			I looked at the completed questionnaire to see if the participant had missed out any questions.				Yes	Yes	Yes	No	Yes	No
513	10 years or more	4-6 years	Secondary Care												Paediatrics			Euroqol EQ-5D																		Gave brief explaination about questionnaire	Variable, sometimes before and sometimes after their Consultant/Doctor appointment.							Yes	Yes	No	Not applicable	Yes	Yes
514	10 years or more	1-3 years	Secondary Care														renal	Euroqol EQ-5D				SF-36® Health Survey <u>or</u> SF-36v2™ Health Survey										I read the questions out to the participants.	I helped participants to understand the questions.				Variable, sometimes before and sometimes after their Consultant/Doctor appointment.			I looked at the completed questionnaire to see if the participant had missed out any questions.	If I discovered missing items, I prompted participants to complete them.	I looked at the completed questionnaire to see if there were any scoring errors (e.g. 2 options selected instead of 1, scoring the wrong way round etc).	If I suspected a scoring error, I prompted participants to look again at some questions, to ensure they had understood them correctly.	Yes	Yes	No	Yes	Yes	Yes
515	10 years or more	4-6 years	Secondary Care									Respiratory						Euroqol EQ-5D				SF-36® Health Survey <u>or</u> SF-36v2™ Health Survey	Hospital Anxiety and Depression scale (HAD)												I gave no assistance, the participants filled in their questionnaires independently.			Specific research appointment		I looked at the completed questionnaire to see if the participant had missed out any questions.	If I discovered missing items, I prompted participants to complete them.			Yes	Yes	No		Yes	Yes
516	10 years or more	10 years or more	Secondary Care						Cardiovascular									Euroqol EQ-5D														I read the questions out to the participants.	I helped participants to understand the questions.	The participants gave me the answers and I filled in the questionnaire.	I gave no assistance, the participants filled in their questionnaires independently.	How the QOL was completed depended upon the patient eg did if they had their glasses, if they asked me to read out to them etc	Variable, sometimes before and sometimes after their Consultant/Doctor appointment.	sometime dr not required for the clinic visit so a nurse will conduct the clinic appointment ( QOL always only completed after consenting has been otained and always in a private clinic room		I looked at the completed questionnaire to see if the participant had missed out any questions.	If I discovered missing items, I prompted participants to complete them.	I looked at the completed questionnaire to see if there were any scoring errors (e.g. 2 options selected instead of 1, scoring the wrong way round etc).	If I suspected a scoring error, I prompted participants to look again at some questions, to ensure they had understood them correctly.	Yes	Yes	No	Not applicable	No	Yes
517	10 years or more	4-6 years	Primary Care		General Practice																											I read the questions out to the participants.	I helped participants to understand the questions.	The participants gave me the answers and I filled in the questionnaire.			Not applicable.							Yes	Yes	Yes	Yes	Yes	Yes
518	7-9 years	1-3 years	Secondary Care			Orthopaedics				Oncology									Health Assessment Questionnaire (HAQ)				Hospital Anxiety and Depression scale (HAD)										I helped participants to understand the questions.				Variable, sometimes before and sometimes after their Consultant/Doctor appointment.			I looked at the completed questionnaire to see if the participant had missed out any questions.	If I discovered missing items, I prompted participants to complete them.			Yes	Yes	No	No	Yes	Yes
519	10 years or more	1-3 years	Primary Care									Respiratory						Euroqol EQ-5D																	I gave no assistance, the participants filled in their questionnaires independently.		Always before their Consultant/Doctor appointment.			I looked at the completed questionnaire to see if the participant had missed out any questions.	If I discovered missing items, I prompted participants to complete them.	I looked at the completed questionnaire to see if there were any scoring errors (e.g. 2 options selected instead of 1, scoring the wrong way round etc).	If I suspected a scoring error, I prompted participants to look again at some questions, to ensure they had understood them correctly.	Yes	Yes	No	Not applicable	No	Yes
520	7-9 years	1-3 years	Secondary Care														Stroke	Euroqol EQ-5D														I read the questions out to the participants.	I helped participants to understand the questions.				Variable, sometimes before and sometimes after their Consultant/Doctor appointment.			I looked at the completed questionnaire to see if the participant had missed out any questions.	If I discovered missing items, I prompted participants to complete them.			Yes	Not applicable	No	No	Yes	Yes
521	10 years or more	7-9 years	Secondary Care							Oncology								Euroqol EQ-5D					Hospital Anxiety and Depression scale (HAD)		EORTC QLQ - C30 (Core Questionnaire)										I gave no assistance, the participants filled in their questionnaires independently.		Always after their Consultant/Doctor appointment.			I looked at the completed questionnaire to see if the participant had missed out any questions.	If I discovered missing items, I prompted participants to complete them.	I looked at the completed questionnaire to see if there were any scoring errors (e.g. 2 options selected instead of 1, scoring the wrong way round etc).	If I suspected a scoring error, I prompted participants to look again at some questions, to ensure they had understood them correctly.	Yes	Yes	No	Not applicable	Yes	Yes
522	10 years or more	4-6 years	Secondary Care														Gastroenterology	Euroqol EQ-5D				SF-36® Health Survey <u>or</u> SF-36v2™ Health Survey										I read the questions out to the participants.		The participants gave me the answers and I filled in the questionnaire.			Variable, sometimes before and sometimes after their Consultant/Doctor appointment.			I looked at the completed questionnaire to see if the participant had missed out any questions.				No	Yes	No	Not applicable	No	No
523	10 years or more	4-6 years	Secondary Care												Paediatrics				Health Assessment Questionnaire (HAQ)				Hospital Anxiety and Depression scale (HAD)												I gave no assistance, the participants filled in their questionnaires independently.		Variable, sometimes before and sometimes after their Consultant/Doctor appointment.			I looked at the completed questionnaire to see if the participant had missed out any questions.	If I discovered missing items, I prompted participants to complete them.			Yes	No	Yes	Yes	Yes	No
524	10 years or more	4-6 years	Secondary Care									Respiratory							Health Assessment Questionnaire (HAQ)																I gave no assistance, the participants filled in their questionnaires independently.		Always after their Consultant/Doctor appointment.			I looked at the completed questionnaire to see if the participant had missed out any questions.	If I discovered missing items, I prompted participants to complete them.	I looked at the completed questionnaire to see if there were any scoring errors (e.g. 2 options selected instead of 1, scoring the wrong way round etc).	If I suspected a scoring error, I prompted participants to look again at some questions, to ensure they had understood them correctly.
525	10 years or more	10 years or more	Secondary Care							Oncology								Euroqol EQ-5D							EORTC QLQ - C30 (Core Questionnaire)										I gave no assistance, the participants filled in their questionnaires independently.		Always before their Consultant/Doctor appointment.		I sent the questionnaire to the data inputting centre without looking at it.					Yes	Yes	No	Not applicable	Yes	Yes
526	10 years or more	1-3 years	Secondary Care							Oncology								Euroqol EQ-5D							EORTC QLQ - C30 (Core Questionnaire)							I read the questions out to the participants.	I helped participants to understand the questions.	The participants gave me the answers and I filled in the questionnaire.			Variable, sometimes before and sometimes after their Consultant/Doctor appointment.			I looked at the completed questionnaire to see if the participant had missed out any questions.				Yes	Yes	Yes	Yes	Yes	Yes
527	10 years or more	10 years or more	Secondary Care							Oncology									Health Assessment Questionnaire (HAQ)						EORTC QLQ - C30 (Core Questionnaire)							I read the questions out to the participants.		The participants gave me the answers and I filled in the questionnaire.	I gave no assistance, the participants filled in their questionnaires independently.		Variable, sometimes before and sometimes after their Consultant/Doctor appointment.			I looked at the completed questionnaire to see if the participant had missed out any questions.				Yes	Yes	No	Yes	Yes	Yes
528	10 years or more	4-6 years	Secondary Care											Obstetrics & Gynaecology				Euroqol EQ-5D																	I gave no assistance, the participants filled in their questionnaires independently.		Always after their Consultant/Doctor appointment.			I looked at the completed questionnaire to see if the participant had missed out any questions.				No	Yes	No	No	No	No
529	10 years or more	7-9 years	Secondary Care						Cardiovascular									Euroqol EQ-5D	Health Assessment Questionnaire (HAQ)							Minnesota Living with Heart Failure © Questionnaire (MLHF)									I gave no assistance, the participants filled in their questionnaires independently.			After they had consented to the study, during the study visit as per protocol						Yes	Yes	Yes	Yes	Yes	Yes
530	10 years or more	4-6 years	Secondary Care											Obstetrics & Gynaecology				Euroqol EQ-5D																	I gave no assistance, the participants filled in their questionnaires independently.		Always after their Consultant/Doctor appointment.			I looked at the completed questionnaire to see if the participant had missed out any questions.
531	7-9 years	1-3 years	Secondary Care								Elderly Care					Neurology		Euroqol EQ-5D					Hospital Anxiety and Depression scale (HAD)										I helped participants to understand the questions.				Not applicable.			I looked at the completed questionnaire to see if the participant had missed out any questions.	If I discovered missing items, I prompted participants to complete them.			Yes	Yes	No	Not applicable	Yes	Yes
532	1-3 years	Less than 1 year	Secondary Care			Orthopaedics												Euroqol EQ-5D										Oxford Knee Score (OKS)							I gave no assistance, the participants filled in their questionnaires independently.		Variable, sometimes before and sometimes after their Consultant/Doctor appointment.			I looked at the completed questionnaire to see if the participant had missed out any questions.				Yes	No	No	Yes	Yes	Yes
533	10 years or more	4-6 years		HOSPICE													PALLIATIVE CARE								EORTC QLQ - C30 (Core Questionnaire)							I read the questions out to the participants.	I helped participants to understand the questions.	The participants gave me the answers and I filled in the questionnaire.			Not applicable.			I looked at the completed questionnaire to see if the participant had missed out any questions.		I looked at the completed questionnaire to see if there were any scoring errors (e.g. 2 options selected instead of 1, scoring the wrong way round etc).		Yes	Yes	No	Not applicable	No	Yes
534	10 years or more	4-6 years	Primary Care		General Practice							Respiratory											Hospital Anxiety and Depression scale (HAD)												I gave no assistance, the participants filled in their questionnaires independently.		Always after their Consultant/Doctor appointment.			I looked at the completed questionnaire to see if the participant had missed out any questions.				Yes	No	No	Not applicable	No	No
535	10 years or more	1-3 years	Secondary Care			Orthopaedics																						Oxford Knee Score (OKS)					I helped participants to understand the questions.				Not applicable.			I looked at the completed questionnaire to see if the participant had missed out any questions.	If I discovered missing items, I prompted participants to complete them.	I looked at the completed questionnaire to see if there were any scoring errors (e.g. 2 options selected instead of 1, scoring the wrong way round etc).	If I suspected a scoring error, I prompted participants to look again at some questions, to ensure they had understood them correctly.	No	No	No	No	No	Yes
536	7-9 years	1-3 years	Secondary Care				General Medicine			Oncology								Euroqol EQ-5D							EORTC QLQ - C30 (Core Questionnaire)										I gave no assistance, the participants filled in their questionnaires independently.		Variable, sometimes before and sometimes after their Consultant/Doctor appointment.			I looked at the completed questionnaire to see if the participant had missed out any questions.	If I discovered missing items, I prompted participants to complete them.			Yes	Yes	Yes	Yes	Yes	Yes
537	7-9 years	4-6 years	Secondary Care														Stroke	Euroqol EQ-5D					Hospital Anxiety and Depression scale (HAD)													Assistance to complete was provided by next of kin / designated independent person to patient	Variable, sometimes before and sometimes after their Consultant/Doctor appointment.				If I discovered missing items, I prompted participants to complete them.			Yes	Yes	Yes	Yes	Yes	Yes
538	10 years or more	7-9 years	Primary Care					Rheumatology	Cardiovascular			Respiratory					psychiatry	Euroqol EQ-5D	Health Assessment Questionnaire (HAQ)			SF-36® Health Survey <u>or</u> SF-36v2™ Health Survey	Hospital Anxiety and Depression scale (HAD)									I read the questions out to the participants.	I helped participants to understand the questions.				Not applicable.			I looked at the completed questionnaire to see if the participant had missed out any questions.	If I discovered missing items, I prompted participants to complete them.	I looked at the completed questionnaire to see if there were any scoring errors (e.g. 2 options selected instead of 1, scoring the wrong way round etc).	If I suspected a scoring error, I prompted participants to look again at some questions, to ensure they had understood them correctly.	Yes	Yes	Yes	Yes	Yes	Yes
539	10 years or more	1-3 years	Secondary Care				General Medicine											Euroqol EQ-5D															I helped participants to understand the questions.	The participants gave me the answers and I filled in the questionnaire.	I gave no assistance, the participants filled in their questionnaires independently.		Always after their Consultant/Doctor appointment.			I looked at the completed questionnaire to see if the participant had missed out any questions.	If I discovered missing items, I prompted participants to complete them.	I looked at the completed questionnaire to see if there were any scoring errors (e.g. 2 options selected instead of 1, scoring the wrong way round etc).	If I suspected a scoring error, I prompted participants to look again at some questions, to ensure they had understood them correctly.	Yes	Yes	Yes	Yes	Yes	Yes
540	10 years or more	1-3 years	Secondary Care				General Medicine											Euroqol EQ-5D														I read the questions out to the participants.		The participants gave me the answers and I filled in the questionnaire.			Always after their Consultant/Doctor appointment.			I looked at the completed questionnaire to see if the participant had missed out any questions.	If I discovered missing items, I prompted participants to complete them.			Yes	Yes	Yes	Yes	Yes	Yes
541	7-9 years	4-6 years	Secondary Care														Critical care	Euroqol EQ-5D				SF-36® Health Survey <u>or</u> SF-36v2™ Health Survey	Hospital Anxiety and Depression scale (HAD)												I gave no assistance, the participants filled in their questionnaires independently.		Not applicable.							Yes	Yes	No	No	Yes	Yes
542	4-6 years	1-3 years	Secondary Care						Cardiovascular								Diabetes	Euroqol EQ-5D																	I gave no assistance, the participants filled in their questionnaires independently.		Always after their Consultant/Doctor appointment.			I looked at the completed questionnaire to see if the participant had missed out any questions.			If I suspected a scoring error, I prompted participants to look again at some questions, to ensure they had understood them correctly.	Yes	Yes	No	No	No	No
543	7-9 years	1-3 years	Primary Care						Cardiovascular									Euroqol EQ-5D															I helped participants to understand the questions.				Always before their Consultant/Doctor appointment.			I looked at the completed questionnaire to see if the participant had missed out any questions.	If I discovered missing items, I prompted participants to complete them.	I looked at the completed questionnaire to see if there were any scoring errors (e.g. 2 options selected instead of 1, scoring the wrong way round etc).	If I suspected a scoring error, I prompted participants to look again at some questions, to ensure they had understood them correctly.	Yes	Yes	Yes	Yes	Yes	Yes
544	10 years or more	10 years or more		Tertiary centre						Oncology													Hospital Anxiety and Depression scale (HAD)		EORTC QLQ - C30 (Core Questionnaire)										I gave no assistance, the participants filled in their questionnaires independently.		Always before their Consultant/Doctor appointment.			I looked at the completed questionnaire to see if the participant had missed out any questions.				Yes	Yes	Yes	Yes	Yes	Yes
545	10 years or more	10 years or more	Secondary Care							Oncology								Euroqol EQ-5D							EORTC QLQ - C30 (Core Questionnaire)							I read the questions out to the participants.					Always before their Consultant/Doctor appointment.		I sent the questionnaire to the data inputting centre without looking at it.					Not applicable	Not applicable	Not applicable	Not applicable	Yes	Yes
546	10 years or more	1-3 years															haematology	Euroqol EQ-5D				SF-36® Health Survey <u>or</u> SF-36v2™ Health Survey											I helped participants to understand the questions.		I gave no assistance, the participants filled in their questionnaires independently.		Variable, sometimes before and sometimes after their Consultant/Doctor appointment.			I looked at the completed questionnaire to see if the participant had missed out any questions.	If I discovered missing items, I prompted participants to complete them.			Yes	No	No	Not applicable	Yes	Yes
547	10 years or more	4-6 years	Secondary Care														Nephrology	Euroqol EQ-5D			SF-12® Health Survey <u>or</u> SF-12v2™ Health Survey															questions had to be filled in on line. I explained how to use lap top if needed+assisted with questions only if asked	Not applicable.		I sent the questionnaire to the data inputting centre without looking at it.					Yes	Yes	Yes	No	Yes	Yes
548	10 years or more	4-6 years	Secondary Care	Teaching Hospital													Haematology	Euroqol EQ-5D				SF-36® Health Survey <u>or</u> SF-36v2™ Health Survey													I gave no assistance, the participants filled in their questionnaires independently.			usually during their visit (inbetween having obs taken etc)	I sent the questionnaire to the data inputting centre without looking at it.					Yes	Yes	No	Not applicable	No	Yes
549	7-9 years	4-6 years	Secondary Care												Paediatrics																Can't remember	I read the questions out to the participants.					Variable, sometimes before and sometimes after their Consultant/Doctor appointment.			I looked at the completed questionnaire to see if the participant had missed out any questions.	If I discovered missing items, I prompted participants to complete them.			Yes	Yes	No	Not applicable	Yes	Yes
550	10 years or more	4-6 years	Secondary Care														Critical Care	Euroqol EQ-5D				SF-36® Health Survey <u>or</u> SF-36v2™ Health Survey	Hospital Anxiety and Depression scale (HAD)									I read the questions out to the participants.	I helped participants to understand the questions.	The participants gave me the answers and I filled in the questionnaire.			Not applicable.			I looked at the completed questionnaire to see if the participant had missed out any questions.				Yes	Yes	Yes	Yes	Yes	Yes
551																Neurology		Euroqol EQ-5D														I read the questions out to the participants.	I helped participants to understand the questions.				Variable, sometimes before and sometimes after their Consultant/Doctor appointment.			I looked at the completed questionnaire to see if the participant had missed out any questions.				Yes	Yes	Yes		Yes	Yes
552	10 years or more	4-6 years	Secondary Care														haematology	Euroqol EQ-5D							EORTC QLQ - C30 (Core Questionnaire)										I gave no assistance, the participants filled in their questionnaires independently.		Always before their Consultant/Doctor appointment.			I looked at the completed questionnaire to see if the participant had missed out any questions.				Yes	Yes	No	Not applicable	Yes	Yes
553	10 years or more	4-6 years	Secondary Care														critical care	Euroqol EQ-5D				SF-36® Health Survey <u>or</u> SF-36v2™ Health Survey	Hospital Anxiety and Depression scale (HAD)									I read the questions out to the participants.	I helped participants to understand the questions.	The participants gave me the answers and I filled in the questionnaire.			Not applicable.						If I suspected a scoring error, I prompted participants to look again at some questions, to ensure they had understood them correctly.	Yes	Yes	No	Not applicable	Yes	Yes
554	10 years or more	7-9 years	Secondary Care									Respiratory																							I gave no assistance, the participants filled in their questionnaires independently.			at specified time point in clinical trial visit which was before spirometry		I looked at the completed questionnaire to see if the participant had missed out any questions.	If I discovered missing items, I prompted participants to complete them.	I looked at the completed questionnaire to see if there were any scoring errors (e.g. 2 options selected instead of 1, scoring the wrong way round etc).		Yes	Yes	Yes	Yes	Yes	Yes
555	10 years or more	4-6 years	Primary Care							Oncology								Euroqol EQ-5D	Health Assessment Questionnaire (HAQ)				Hospital Anxiety and Depression scale (HAD)												I gave no assistance, the participants filled in their questionnaires independently.		Variable, sometimes before and sometimes after their Consultant/Doctor appointment.		I sent the questionnaire to the data inputting centre without looking at it.					Yes	Yes	Yes	No	Yes	Yes
556	10 years or more	7-9 years	Primary Care							Oncology								Euroqol EQ-5D	Health Assessment Questionnaire (HAQ)						EORTC QLQ - C30 (Core Questionnaire)										I gave no assistance, the participants filled in their questionnaires independently.		Variable, sometimes before and sometimes after their Consultant/Doctor appointment.		I sent the questionnaire to the data inputting centre without looking at it.					Yes	Yes	No	Not applicable	Yes	Yes
557	10 years or more	10 years or more	Primary Care													Neurology		Euroqol EQ-5D	Health Assessment Questionnaire (HAQ)			SF-36® Health Survey <u>or</u> SF-36v2™ Health Survey	Hospital Anxiety and Depression scale (HAD)												I gave no assistance, the participants filled in their questionnaires independently.		Always before their Consultant/Doctor appointment.			I looked at the completed questionnaire to see if the participant had missed out any questions.	If I discovered missing items, I prompted participants to complete them.	I looked at the completed questionnaire to see if there were any scoring errors (e.g. 2 options selected instead of 1, scoring the wrong way round etc).	If I suspected a scoring error, I prompted participants to look again at some questions, to ensure they had understood them correctly.	No	Not applicable	No	Not applicable	No	Yes
558	10 years or more	7-9 years	Secondary Care					Rheumatology									gastroenterology. dermatology	Euroqol EQ-5D					Hospital Anxiety and Depression scale (HAD)									I read the questions out to the participants.		The participants gave me the answers and I filled in the questionnaire.		this was only a couple of patients. most did not need help	Variable, sometimes before and sometimes after their Consultant/Doctor appointment.			I looked at the completed questionnaire to see if the participant had missed out any questions.	If I discovered missing items, I prompted participants to complete them.	I looked at the completed questionnaire to see if there were any scoring errors (e.g. 2 options selected instead of 1, scoring the wrong way round etc).	If I suspected a scoring error, I prompted participants to look again at some questions, to ensure they had understood them correctly.	Yes	Yes	Yes	Yes	Yes	Yes
559	10 years or more	10 years or more	Primary Care									Respiratory						Euroqol EQ-5D				SF-36® Health Survey <u>or</u> SF-36v2™ Health Survey													I gave no assistance, the participants filled in their questionnaires independently.		Always before their Consultant/Doctor appointment.			I looked at the completed questionnaire to see if the participant had missed out any questions.	If I discovered missing items, I prompted participants to complete them.			Yes	No	No	Yes	Yes	Yes
560	10 years or more	10 years or more	Secondary Care									Respiratory					Surgery	Euroqol EQ-5D	Health Assessment Questionnaire (HAQ)			SF-36® Health Survey <u>or</u> SF-36v2™ Health Survey	Hospital Anxiety and Depression scale (HAD)									I read the questions out to the participants.			I gave no assistance, the participants filled in their questionnaires independently.		Variable, sometimes before and sometimes after their Consultant/Doctor appointment.				If I discovered missing items, I prompted participants to complete them.			Yes	Yes	No	Not applicable	No	No
[truncated: 58 more columns]

## Sheet: Data Managers
ID	Thinking about the <u>last</u> clinical trial you worked on that used a quality of life or other patent-reported outcome measure. <p>How would you describe your role?</p>	How long have you worked as a [Q1], in total?	Thinking about the <u>last</u> trial you worked on that used a Quality of Life or other Patient-Reported Outcome measure.<p>Was the trial based in primary care or secondary care?</p>	Thinking about the <u>last</u> trial you worked on that used a Quality of Life or other Patient-Reported Outcome measure.<p>Was the trial based in primary care or secondary care?</p> - Other (please specify)	Which of the following clinical areas did the trial cover? PLEASE TICK ALL THAT APPLY - General Practice	Which of the following clinical areas did the trial cover? PLEASE TICK ALL THAT APPLY - Orthopaedics	Which of the following clinical areas did the trial cover? PLEASE TICK ALL THAT APPLY - General Medicine	Which of the following clinical areas did the trial cover? PLEASE TICK ALL THAT APPLY - Rheumatology	Which of the following clinical areas did the trial cover? PLEASE TICK ALL THAT APPLY - Cardiovascular	Which of the following clinical areas did the trial cover? PLEASE TICK ALL THAT APPLY - Oncology	Which of the following clinical areas did the trial cover? PLEASE TICK ALL THAT APPLY - Elderly Care	Which of the following clinical areas did the trial cover? PLEASE TICK ALL THAT APPLY - Respiratory	Which of the following clinical areas did the trial cover? PLEASE TICK ALL THAT APPLY - Opthalmology	Which of the following clinical areas did the trial cover? PLEASE TICK ALL THAT APPLY - Obstetrics & Gynaecology	Which of the following clinical areas did the trial cover? PLEASE TICK ALL THAT APPLY - Paediatrics	Which of the following clinical areas did the trial cover? PLEASE TICK ALL THAT APPLY - Neurology	Which of the following clinical areas did the trial cover? PLEASE TICK ALL THAT APPLY - DON'T KNOW	Which of the following Patient-Reported Outcome Measures did the trial use? PLEASE TICK ALL THAT APPLY - Euroqol EQ-5D	Which of the following Patient-Reported Outcome Measures did the trial use? PLEASE TICK ALL THAT APPLY - Health Assessment Questionnaire (HAQ)	Which of the following Patient-Reported Outcome Measures did the trial use? PLEASE TICK ALL THAT APPLY - Nottingham Health Profile (NHP)	Which of the following Patient-Reported Outcome Measures did the trial use? PLEASE TICK ALL THAT APPLY - SF-12® Health Survey <u>or</u> SF-12v2™ Health Survey	Which of the following Patient-Reported Outcome Measures did the trial use? PLEASE TICK ALL THAT APPLY - SF-36® Health Survey <u>or</u> SF-36v2™ Health Survey	Which of the following Patient-Reported Outcome Measures did the trial use? PLEASE TICK ALL THAT APPLY - Hospital Anxiety and Depression scale (HAD)	Which of the following Patient-Reported Outcome Measures did the trial use? PLEASE TICK ALL THAT APPLY - Arthritis Impact Measurement Scales (AIMS2)	Which of the following Patient-Reported Outcome Measures did the trial use? PLEASE TICK ALL THAT APPLY - EORTC QLQ - C30 (Core Questionnaire)	Which of the following Patient-Reported Outcome Measures did the trial use? PLEASE TICK ALL THAT APPLY - Minnesota Living with Heart Failure © Questionnaire (MLHF)	Which of the following Patient-Reported Outcome Measures did the trial use? PLEASE TICK ALL THAT APPLY - Oxford Hip Score (OHS)	Which of the following Patient-Reported Outcome Measures did the trial use? PLEASE TICK ALL THAT APPLY - Oxford Knee Score (OKS)	Which of the following Patient-Reported Outcome Measures did the trial use? PLEASE TICK ALL THAT APPLY - Roland-Morris Disability Questionnaire (RMDQ)	Which of the following Patient-Reported Outcome Measures did the trial use? PLEASE TICK ALL THAT APPLY - Don't know	Which of the following Patient-Reported Outcome Measures did the trial use? PLEASE TICK ALL THAT APPLY - Can't remember	Thinking about the <u>last</u> trial you worked on that used a Quality of Life or other Patient-Reported Outcome measure. <p>When the Quality of Life/Patient-Reported Outcome questionnaire data were <u>inputted</u>, which of the following occurred? PLEASE TICK ALL THAT APPLY</p> - The questionnaire was checked to see if the participant had completed all questions.	Thinking about the <u>last</u> trial you worked on that used a Quality of Life or other Patient-Reported Outcome measure. <p>When the Quality of Life/Patient-Reported Outcome questionnaire data were <u>inputted</u>, which of the following occurred? PLEASE TICK ALL THAT APPLY</p> - If items were found to be missing, trial participants were followed up in some way (e.g. by post, by phone or via the…	Thinking about the <u>last</u> trial you worked on that used a Quality of Life or other Patient-Reported Outcome measure. <p>When the Quality of Life/Patient-Reported Outcome questionnaire data were <u>inputted</u>, which of the following occurred? PLEASE TICK ALL THAT APPLY</p> - The questionnaire was checked for scoring errors (e.g. two answers given instead of one, or reversed scoring).	Thinking about the <u>last</u> trial you worked on that used a Quality of Life or other Patient-Reported Outcome measure. <p>When the Quality of Life/Patient-Reported Outcome questionnaire data were <u>inputted</u>, which of the following occurred? PLEASE TICK ALL THAT APPLY</p> - If scoring errors were detected, trial participants were followed up in some way (e.g. by post, by phone or via their…	Thinking about the <u>last</u> trial you worked on that used a Quality of Life or other Patient-Reported Outcome measure. <p>When the Quality of Life/Patient-Reported Outcome questionnaire data were <u>inputted</u>, which of the following occurred? PLEASE TICK ALL THAT APPLY</p> - Other (please specify)	Again, thinking about the <u>last</u> trial you worked on that used a Quality of Life or other Patient-Reported Outcome measure. <p>Please read the following statements. In each case, please answer 'yes', 'no', 'don't know', or 'not applicable'.</p> - The trial <b>protocol</b> included information about Quality of Life/Patient-Reported Outcome data inputting.	Again, thinking about the <u>last</u> trial you worked on that used a Quality of Life or other Patient-Reported Outcome measure. <p>Please read the following statements. In each case, please answer 'yes', 'no', 'don't know', or 'not applicable'.</p> - I felt the trial <b>protocol</b> content covering Quality of Life/Patient-Reported Outcome data inputting was adequate.	Again, thinking about the <u>last</u> trial you worked on that used a Quality of Life or other Patient-Reported Outcome measure. <p>Please read the following statements. In each case, please answer 'yes', 'no', 'don't know', or 'not applicable'.</p> - I received <b>trial training</b> which included information on Quality of Life/Patient-Reported Outcome data inputting.	Again, thinking about the <u>last</u> trial you worked on that used a Quality of Life or other Patient-Reported Outcome measure. <p>Please read the following statements. In each case, please answer 'yes', 'no', 'don't know', or 'not applicable'.</p> - I felt the <b>trial training</b> I received covering Quality of Life/Patient-Reported Outcome data inputting was adequate.	Again, thinking about the <u>last</u> trial you worked on that used a Quality of Life or other Patient-Reported Outcome measure. <p>Please read the following statements. In each case, please answer 'yes', 'no', 'don't know', or 'not applicable'.</p> - I had access to a <b>standard operating procedure</b> which included information on Quality of Life/Patient-Reported Outcome data inputting.	Again, thinking about the <u>last</u> trial you worked on that used a Quality of Life or other Patient-Reported Outcome measure. <p>Please read the following statements. In each case, please answer 'yes', 'no', 'don't know', or 'not applicable'.</p> - I felt the <b>standard operating procedure</b> covering Quality of Life/Patient-Reported Outcome data inputting was adequate.	Some data managers/inputters we have spoken to have reported encountering Quality of Life/Patient-Reported Outcome data which raised concern for the wellbeing of the trial participant in some way. <p>This information has been termed: ‘concerning’ Patient-Reported Outcome information.</p> <p>In these reports, ‘concerning’ Patient-Reported Outcome information may have been extreme questionnaire sco…	Have you ever taken action in response to ‘concerning’ Patient-Reported Outcome information you have encountered within a trial, in order to assist a trial participant?	Were you able to record <u>all</u> action(s) taken in response to viewing ‘concerning’ Patient-Reported Outcome information, in the trial documentation?	If you were to encounter ‘concerning’ Patient-Reported Outcome information <u>in a future trial</u>, for example, evidence of anxiety or depression, which of the following might you consider doing? PLEASE TICK ALL THAT APPLY - I would not intervene, there is nothing I could do.	If you were to encounter ‘concerning’ Patient-Reported Outcome information <u>in a future trial</u>, for example, evidence of anxiety or depression, which of the following might you consider doing? PLEASE TICK ALL THAT APPLY - I would not intervene, it is the responsibility of the trial participant's GP and regular healthcare team to monitor and deal with quality of life related disorders such as…	If you were to encounter ‘concerning’ Patient-Reported Outcome information <u>in a future trial</u>, for example, evidence of anxiety or depression, which of the following might you consider doing? PLEASE TICK ALL THAT APPLY - I would discuss the findings with my line manager in the trial, or with the PI.	If you were to encounter ‘concerning’ Patient-Reported Outcome information <u>in a future trial</u>, for example, evidence of anxiety or depression, which of the following might you consider doing? PLEASE TICK ALL THAT APPLY - I would discuss the findings with the participants research nurse.
1	Data coordinator	1-3 years	Secondary Care							Oncology																					Can't remember	The questionnaire was checked to see if the participant had completed all questions.	If items were found to be missing, trial participants were followed up in some way (e.g. by post, by phone or via their research nurse) in order to complete the questionnaire.				Yes	Yes	Yes	Yes	Yes	Yes	Yes	No	No	I would not intervene, there is nothing I could do.			I would discuss the findings with the participants research nurse.
2	Data inputter	1-3 years	Secondary Care							Oncology		Respiratory										SF-36® Health Survey <u>or</u> SF-36v2™ Health Survey			EORTC QLQ - C30 (Core Questionnaire)							The questionnaire was checked to see if the participant had completed all questions.		The questionnaire was checked for scoring errors (e.g. two answers given instead of one, or reversed scoring).			No	Not applicable	No	Not applicable	Yes	Yes	No					I would discuss the findings with my line manager in the trial, or with the PI.	I would discuss the findings with the participants research nurse.
3	Data coordinator	1-3 years	Secondary Care									Respiratory	Opthalmology									SF-36® Health Survey <u>or</u> SF-36v2™ Health Survey										The questionnaire was checked to see if the participant had completed all questions.	If items were found to be missing, trial participants were followed up in some way (e.g. by post, by phone or via their research nurse) in order to complete the questionnaire.	The questionnaire was checked for scoring errors (e.g. two answers given instead of one, or reversed scoring).	If scoring errors were detected, trial participants were followed up in some way (e.g. by post, by phone or via their research nurse) in order to correct them.		No	Not applicable	No	Not applicable	No	Yes	Yes	Yes	No			I would discuss the findings with my line manager in the trial, or with the PI.	I would discuss the findings with the participants research nurse.
4	Data coordinator	1-3 years	Secondary Care							Oncology								Euroqol EQ-5D							EORTC QLQ - C30 (Core Questionnaire)
5	Data coordinator	4-6 years	Secondary Care							Oncology								Euroqol EQ-5D							EORTC QLQ - C30 (Core Questionnaire)											Data has not been inputted yet - but all the above are checked when the Questionnaire is received from the patient	No	Not applicable	No	Not applicable	No	Not applicable	No			I would not intervene, there is nothing I could do.
6	Data manager	1-3 years	Secondary Care												Paediatrics			Euroqol EQ-5D														The questionnaire was checked to see if the participant had completed all questions.					No	Not applicable	No	Not applicable	Yes	Yes	No				I would not intervene, it is the responsibility of the trial participant's GP and regular healthcare team to monitor and deal with quality of life related disorders such as anxiety and depression, not the trial staff.
7	Data manager	1-3 years	Primary Care							Oncology
8	Data manager	7-9 years	Primary Care						Cardiovascular			Respiratory						Euroqol EQ-5D				SF-36® Health Survey <u>or</u> SF-36v2™ Health Survey										The questionnaire was checked to see if the participant had completed all questions.	If items were found to be missing, trial participants were followed up in some way (e.g. by post, by phone or via their research nurse) in order to complete the questionnaire.				Yes	Yes	Not applicable	Not applicable	Yes	Yes	No
9	Data manager	10 years or more	Secondary Care															Euroqol EQ-5D			SF-12® Health Survey <u>or</u> SF-12v2™ Health Survey															Data entry conventions applied, missing answers not followed up, patients not asked to score their own questionnaires	No	Yes	Yes		Yes	Yes	No				I would not intervene, it is the responsibility of the trial participant's GP and regular healthcare team to monitor and deal with quality of life related disorders such as anxiety and depression, not the trial staff.
10	Data coordinator	4-6 years	Primary Care							Oncology								Euroqol EQ-5D														The questionnaire was checked to see if the participant had completed all questions.		The questionnaire was checked for scoring errors (e.g. two answers given instead of one, or reversed scoring).			No	Not applicable	No	Not applicable	No	Not applicable	No				I would not intervene, it is the responsibility of the trial participant's GP and regular healthcare team to monitor and deal with quality of life related disorders such as anxiety and depression, not the trial staff.
11	Data coordinator	4-6 years	Secondary Care							Oncology															EORTC QLQ - C30 (Core Questionnaire)							The questionnaire was checked to see if the participant had completed all questions.		The questionnaire was checked for scoring errors (e.g. two answers given instead of one, or reversed scoring).		If scoring errors noted ie 2 the worst scoring of each question was recorded	Not applicable	Not applicable	Yes	Yes	No	Not applicable	No					I would discuss the findings with my line manager in the trial, or with the PI.
12	Data coordinator	1-3 years	Primary Care							Oncology								Euroqol EQ-5D							EORTC QLQ - C30 (Core Questionnaire)							The questionnaire was checked to see if the participant had completed all questions.		The questionnaire was checked for scoring errors (e.g. two answers given instead of one, or reversed scoring).			Yes	Yes	Yes	Yes	Yes	Yes	Yes	No	Not applicable		I would not intervene, it is the responsibility of the trial participant's GP and regular healthcare team to monitor and deal with quality of life related disorders such as anxiety and depression, not the trial staff.
13	Data coordinator
14	Data manager	10 years or more	Secondary Care			Orthopaedics												Euroqol EQ-5D			SF-12® Health Survey <u>or</u> SF-12v2™ Health Survey							Oxford Knee Score (OKS)
15	Data inputter	10 years or more	Primary Care														DON'T KNOW													Don't know				The questionnaire was checked for scoring errors (e.g. two answers given instead of one, or reversed scoring).			Don't Know	Don't Know	Yes	Yes	Yes	Don't Know	Don't know					I would discuss the findings with my line manager in the trial, or with the PI.
16	Data manager	7-9 years	Secondary Care															Euroqol EQ-5D																The questionnaire was checked for scoring errors (e.g. two answers given instead of one, or reversed scoring).		Data was entered as seen. We don't chase participants to complete missed questions	Yes	Yes	Not applicable	Not applicable	Yes	Yes	Yes	Yes	Yes
17	Data coordinator	4-6 years	Primary Care							Oncology															EORTC QLQ - C30 (Core Questionnaire)							The questionnaire was checked to see if the participant had completed all questions.		The questionnaire was checked for scoring errors (e.g. two answers given instead of one, or reversed scoring).			Don't Know	Yes	No	Yes	No	Not applicable	Yes	No	Not applicable			I would discuss the findings with my line manager in the trial, or with the PI.	I would discuss the findings with the participants research nurse.
18	Data coordinator	10 years or more	Secondary Care				General Medicine											Euroqol EQ-5D														The questionnaire was checked to see if the participant had completed all questions.	If items were found to be missing, trial participants were followed up in some way (e.g. by post, by phone or via their research nurse) in order to complete the questionnaire.	The questionnaire was checked for scoring errors (e.g. two answers given instead of one, or reversed scoring).	If scoring errors were detected, trial participants were followed up in some way (e.g. by post, by phone or via their research nurse) in order to correct them.		Yes	No	No	Not applicable	No	Not applicable	No					I would discuss the findings with my line manager in the trial, or with the PI.	I would discuss the findings with the participants research nurse.
19	Data coordinator	Less than 1 year	Secondary Care																						EORTC QLQ - C30 (Core Questionnaire)
20	Data manager	7-9 years	Primary Care								Elderly Care					Neurology		Euroqol EQ-5D														The questionnaire was checked to see if the participant had completed all questions.	If items were found to be missing, trial participants were followed up in some way (e.g. by post, by phone or via their research nurse) in order to complete the questionnaire.	The questionnaire was checked for scoring errors (e.g. two answers given instead of one, or reversed scoring).	If scoring errors were detected, trial participants were followed up in some way (e.g. by post, by phone or via their research nurse) in order to correct them.		No	No	Not applicable	Not applicable	Yes	Yes	Yes	Yes	Yes			I would discuss the findings with my line manager in the trial, or with the PI.	I would discuss the findings with the participants research nurse.
21	Data coordinator	7-9 years	Secondary Care							Oncology															EORTC QLQ - C30 (Core Questionnaire)											entered as received	Yes	Yes	Yes	Yes	No	Yes	Don't know				I would not intervene, it is the responsibility of the trial participant's GP and regular healthcare team to monitor and deal with quality of life related disorders such as anxiety and depression, not the trial staff.
22	Data manager	1-3 years	Secondary Care							Oncology								Euroqol EQ-5D														The questionnaire was checked to see if the participant had completed all questions.		The questionnaire was checked for scoring errors (e.g. two answers given instead of one, or reversed scoring).			No	No	No	Not applicable	Yes	Yes	Yes	No	No			I would discuss the findings with my line manager in the trial, or with the PI.	I would discuss the findings with the participants research nurse.
23	Data manager	Less than 1 year	Primary Care		General Practice							Respiratory						Euroqol EQ-5D														The questionnaire was checked to see if the participant had completed all questions.					Yes	Yes	Not applicable	Not applicable	Not applicable	Not applicable	No				I would not intervene, it is the responsibility of the trial participant's GP and regular healthcare team to monitor and deal with quality of life related disorders such as anxiety and depression, not the trial staff.
24	Data manager	10 years or more	Secondary Care												Paediatrics				Health Assessment Questionnaire (HAQ)
25	Data manager	Less than 1 year	Secondary Care															Euroqol EQ-5D					Hospital Anxiety and Depression scale (HAD)
26	Data inputter	1-3 years	Secondary Care									Respiratory										SF-36® Health Survey <u>or</u> SF-36v2™ Health Survey	Hospital Anxiety and Depression scale (HAD)											The questionnaire was checked for scoring errors (e.g. two answers given instead of one, or reversed scoring).			No	Not applicable	No		No	Not applicable	Yes	Yes	Yes			I would discuss the findings with my line manager in the trial, or with the PI.	I would discuss the findings with the participants research nurse.
27	Data manager	4-6 years	Secondary Care															Euroqol EQ-5D			SF-12® Health Survey <u>or</u> SF-12v2™ Health Survey
28	Data manager	1-3 years	Primary Care		General Practice													Euroqol EQ-5D														The questionnaire was checked to see if the participant had completed all questions.					Yes	Yes	No	Not applicable	Not applicable	Not applicable	No					I would discuss the findings with my line manager in the trial, or with the PI.	I would discuss the findings with the participants research nurse.
29	Data inputter
30	Data manager	10 years or more	Primary Care															Euroqol EQ-5D																The questionnaire was checked for scoring errors (e.g. two answers given instead of one, or reversed scoring).			Yes	Yes	Yes	Yes	Yes	Yes	No					I would discuss the findings with my line manager in the trial, or with the PI.
31	Data manager	10 years or more	Primary Care							Oncology								Euroqol EQ-5D					Hospital Anxiety and Depression scale (HAD)		EORTC QLQ - C30 (Core Questionnaire)							The questionnaire was checked to see if the participant had completed all questions.		The questionnaire was checked for scoring errors (e.g. two answers given instead of one, or reversed scoring).			No	Not applicable	No	Not applicable	Yes	Yes	Yes	Yes	Not applicable			I would discuss the findings with my line manager in the trial, or with the PI.
32	Data coordinator	Less than 1 year	Secondary Care							Oncology																					Can't remember
33	Data inputter	4-6 years	Primary Care														DON'T KNOW	Euroqol EQ-5D																			Don't Know	Don't Know	Yes	Yes	Don't Know	Don't Know	Yes	No	Not applicable		I would not intervene, it is the responsibility of the trial participant's GP and regular healthcare team to monitor and deal with quality of life related disorders such as anxiety and depression, not the trial staff.	I would discuss the findings with my line manager in the trial, or with the PI.
34	Data manager	10 years or more	Secondary Care							Oncology				Obstetrics & Gynaecology				Euroqol EQ-5D																			No	Not applicable	Not applicable	Not applicable	No	Not applicable	No				I would not intervene, it is the responsibility of the trial participant's GP and regular healthcare team to monitor and deal with quality of life related disorders such as anxiety and depression, not the trial staff.
35	Data manager	10 years or more	Primary Care							Oncology								Euroqol EQ-5D			SF-12® Health Survey <u>or</u> SF-12v2™ Health Survey		Hospital Anxiety and Depression scale (HAD)										If items were found to be missing, trial participants were followed up in some way (e.g. by post, by phone or via their research nurse) in order to complete the questionnaire.	The questionnaire was checked for scoring errors (e.g. two answers given instead of one, or reversed scoring).			Yes	Yes	No	No	No	No	Yes	Yes	Yes			I would discuss the findings with my line manager in the trial, or with the PI.	I would discuss the findings with the participants research nurse.
36	Data manager	10 years or more	Secondary Care											Obstetrics & Gynaecology				Euroqol EQ-5D			SF-12® Health Survey <u>or</u> SF-12v2™ Health Survey											The questionnaire was checked to see if the participant had completed all questions.	If items were found to be missing, trial participants were followed up in some way (e.g. by post, by phone or via their research nurse) in order to complete the questionnaire.	The questionnaire was checked for scoring errors (e.g. two answers given instead of one, or reversed scoring).	If scoring errors were detected, trial participants were followed up in some way (e.g. by post, by phone or via their research nurse) in order to correct them.		No	No	No	No	No	No	Yes	Yes	No
37	Data manager	1-3 years	Secondary Care				General Medicine		Cardiovascular					Obstetrics & Gynaecology				Euroqol EQ-5D																The questionnaire was checked for scoring errors (e.g. two answers given instead of one, or reversed scoring).			Yes	Yes	Yes	Yes	Yes	Yes	Yes	No	Not applicable		I would not intervene, it is the responsibility of the trial participant's GP and regular healthcare team to monitor and deal with quality of life related disorders such as anxiety and depression, not the trial staff.		I would discuss the findings with the participants research nurse.
38	Data coordinator	1-3 years	Primary Care		General Practice													Euroqol EQ-5D														The questionnaire was checked to see if the participant had completed all questions.		The questionnaire was checked for scoring errors (e.g. two answers given instead of one, or reversed scoring).									Yes
39	Data inputter	1-3 years	Primary Care					Rheumatology	Cardiovascular												SF-12® Health Survey <u>or</u> SF-12v2™ Health Survey	SF-36® Health Survey <u>or</u> SF-36v2™ Health Survey												The questionnaire was checked for scoring errors (e.g. two answers given instead of one, or reversed scoring).			Yes	Don't Know	No	Not applicable	No	Don't Know	No				I would not intervene, it is the responsibility of the trial participant's GP and regular healthcare team to monitor and deal with quality of life related disorders such as anxiety and depression, not the trial staff.
40	Data manager	4-6 years	Secondary Care								Elderly Care							Euroqol EQ-5D														The questionnaire was checked to see if the participant had completed all questions.					Yes	No	Not applicable	Not applicable	No	Not applicable	No				I would not intervene, it is the responsibility of the trial participant's GP and regular healthcare team to monitor and deal with quality of life related disorders such as anxiety and depression, not the trial staff.
41	Data manager
[truncated: 25 more columns]

## Sheet: Trial Managers
National Trial Manager Survey
Q1. First, some questions about yourself. How long in total have you worked as a trial manager?
Answer Options	Response Percent	Response Count
Less than 1 year	9.3 %	12
1-3 years	32.6 %	42
4-6 years	24.0 %	31
7-9 years	9.3 %	12
10 years or more	24.8 %	32
	answered question	129
	skipped question	0
Q2. To which of the following age groups do you belong?
Answer Options	Response Percent	Response Count
25 or younger	3.1 %	4
26-35	39.5 %	51
36-45	33.3 %	43
46-55	17.8 %	23
56 or older	6.2 %	8
	answered question	129
	skipped question	0
Q3. Thinking about the last trial you worked on that used a Quality of Life or other Patient-Reported Outcome measure. Which of the following clinical areas did the trial cover? PLEASE TICK ALL THAT APPLY
Answer Options	Response Percent	Response Count
General Practice	23.0 %	23
Orthopaedics	7.0 %	7
General Medicine	7.0 %	7
Rheumatology	6.0 %	6
Cardiovascular	10.0 %	10
Oncology	28.0 %	28
Elderly Care	10.0 %	10
Respiratory	8.0 %	8
Opthalmology	4.0 %	4
Obstetrics & Gynaecology	7.0 %	7
Paediatrics	9.0 %	9
Neurology	9.0 %	9
Comments		50
	answered question	100
	skipped question	29
Q4. Was the trial based in primary or secondary care?
Answer Options	Response Percent	Response Count
Primary Care	37.9 %	47
Secondary Care	62.1 %	77
Comments		8
	answered question	124
	skipped question	5
Q5. Which of the following Patient-Reported Outcome Measures did the trial use? PLEASE TICK ALL THAT APPLY
Answer Options	Response Percent	Response Count
Euroqol EQ-5D	82.5 %	99
Health Assessment Questionnaire (HAQ)	3.3 %	4
Nottingham Health Profile (NHP)	0.0 %	0
SF-12® Health Survey or SF-12v2™ Health Survey	18.3 %	22
SF-36® Health Survey or SF-36v2™ Health Survey	14.2 %	17
Hospital Anxiety and Depression scale (HAD)	17.5 %	21
Arthritis Impact Measurement Scales (AIMS2)	0.0 %	0
EORTC QLQ - C30 (Core Questionnaire)	15.0 %	18
Minnesota Living with Heart Failure © Questionnaire (MLHF)	0.8 %	1
Oxford Hip Score (OHS)	0.0 %	0
Oxford Knee Score (OKS)	0.0 %	0
Roland-Morris Disability Questionnaire (RMDQ)	1.7 %	2
Don't know	2.5 %	3
Can't remember	2.5 %	3
Comments		56
	answered question	120
	skipped question	9
Q6. During the trial, were the staff involved in data collection given instructions on how to administer the quality of life/patient-reported outcome questionnaire?
Answer Options	Response Percent	Response Count
No	29.1 %	37
Yes	70.9 %	90
Comments		32
	answered question	127
	skipped question	2
Q7. Again, thinking about the same trial. What particular information on Quality of Life/Patient-Reported Outcome measurement was given to the data collection staff? Please read the options below and in each case select either 'included in trial protocol, training or SOP', or 'not included'.
Answer Options	Included in trial protocol, training or SOP	Not included	Response Count	Included in trial protocol, training or SOP %	Not included %
The purpose and/or Importance of Quality of Life/Patient-Reported Outcome data to the trial.	71	11	82	0.865854	0.134146
Relevance and reasoning behind individual Quality of Life/Patient-Reported Outcome questions.	43	39	82	0.52439	0.47561
When to administer the questionnaire (time points).	84	0	84	1	0
When to administer the questionnaire during the clinic appointment (before/during/after the consultation).	53	25	78	0.679487	0.320513
How much assistance to give the participant during questionnaire completion.	52	30	82	0.634146	0.365854
How to check for, and deal with, missing Quality of Life/Patient-Reported Outcome data.	48	34	82	0.585366	0.414634
How to deal with Quality of Life/Patient-Reported Outcome information that raises concern for the wellbeing of the trial participant (e.g. a questionnaire indicating severe anxiety or depression).	31	50	81	0.382716	0.617284
What to do if participants write additional information on their questionnaires (or attach a letter).	23	59	82	0.280488	0.719512
Comments			12
		answered question	84
		skipped question	45
Q8. Some research nurses/data mangers we have spoken to have reported encountering Quality of Life/Patient-Reported Outcome questionnaires containing answers which raise concern for the wellbeing of the trial participant in some way. This information has been termed: ‘concerning’ Patient-Reported Outcome information. In these reports, ‘concerning’ Patient-Reported Outcome information may simply h…
Answer Options	Response Percent	Response Count
No	52.1 %	62
Yes	46.2 %	55
Don't know	1.7 %	2
	answered question	119
	skipped question	10
Q9. Have you ever taken action in response to ‘concerning’ Patient-Reported Outcome information you have encountered/been made aware of within a trial, in order to assist a trial participant?
Answer Options	Response Percent	Response Count
No	14.8 %	8
Yes	85.2 %	46
Comments		37
	answered question	54
	skipped question	75
Q10. Was there a mechanism in place to record all action(s) taken in response to the ‘concerning’ Patient-Reported Outcome information, in the trial documentation?
Answer Options	Response Percent	Response Count
No	50.9 %	27
Yes	47.2 %	25
Not applicable	1.9 %	1
Comments		18
	answered question	53
	skipped question	76
Q11. If your data collection staff were to encounter ‘concerning’ Patient-Reported Outcome information in a future trial, for example, evidence of anxiety or depression, which of the following would you expect them to do? PLEASE TICK ALL THAT APPLY
Answer Options	Response Percent	Response Count
Not to intervene, it is the responsibility of the trial participant's GP and regular healthcare team to monitor and deal with quality of life related disorders such as anxiety and depression, not the trial staff.	24.3 %	27
To discuss the findings with their line manager in the trial, or with the PI.	79.3 %	88
To discuss the findings with a colleague.	8.1 %	9
To discuss the findings with the participant.	24.3 %	27
Using their discretion, arrange an appointment with the patient's GP or other appropriate healthcare professional.	17.1 %	19
Comments		21
	answered question	111
	skipped question	18
Q12. Thinking about the future. Please read the following statements. In each case, please indicate whether you 'strongly agree', 'agree', 'have no opinion', 'disagree' or 'strongly disagree' with the statement.
Answer Options	Strongly Agree	Agree	No Opinion	Disagree	Strongly Disagree	Response Count	Strongly Agree	Agree	No Opinion	Disagree	Strongly Disagree
Data collection staff in trials need more information on Quality of Life/Patient-Reported Outcome measurement - in the trial protocol.	17	33	23	39	3	115	0.147826	0.286957	0.2	0.33913	0.026087
Data collection staff in trials need more information on Quality of Life/Patient-Reported Outcome measurement - in other trial documentation, such as SOPs.	17	54	19	22	3	115	0.147826	0.469565	0.165217	0.191304	0.026087
Data collection staff in trials need more information on Quality of Life/Patient-Reported Outcome measurement - delivered in the form of trial training.	24	55	17	17	1	114	0.210526	0.482456	0.149123	0.149123	0.00877193
There should be specific protocol content and trial training for data collection staff on how to deal with ‘concerning’ Patient-Reported Outcome information.	27	70	12	5	1	115	0.234783	0.608696	0.104348	0.0434783	0.00869565
It is important to explain to data collection staff, the purpose and Importance of Quality of Life/Patient-Reported Outcome data to the trial.	41	69	3	0	0	113	0.362832	0.610619	0.0265487	0	0
It is important to explain to data collection staff, the relevance and reasoning behind individual Quality of Life/Patient-Reported Outcome questions.	30	55	18	12	0	115	0.26087	0.478261	0.156522	0.104348	0
Comments						14
					answered question	115
					skipped question	14
Q13. Thinking about the future. What particular Quality of Life/Patient-Reported Outcome guidance should be included the trial protocol, what should be included in trial training, what should be included in a standard operating procedure, and what guidance should not be included in any of the above? PLEASE TICK ALL THAT APPLY
Answer Options	Trial Protocol	Trial Training	Standard Operating Procedure	None	Response Count	Trial Protocol	Trial Training	Standard Operating Procedure
Purpose/Importance of Quality of Life/Patient-Reported Outcome data in trial.	77	89	28	1	115	0.675439	0.780702	0.245614
How to administer the questionnaire.	43	101	73	1	114	0.380531	0.893805	0.646018
When to administer the questionnaire.	88	95	64	1	115	0.77193	0.833333	0.561404
When/how to deal with 'concerning' Quality of Life/Patient-Reported Outcome information.	49	95	77	2	114	0.4375	0.848214	0.6875
What to do if participants write additional information on their questionnaires (or attach a letter).	14	83	78	5	115	0.127273	0.754545	0.709091
Ethical issues associated with Quality of Life/Patient-Reported Outcome use.	57	68	36	12	113	0.564356	0.673267	0.356436
How to deal with upset patients (communication/counselling skills).	6	91	50	14	114	0.06	0.91	0.5
Working with non-English language patients.	39	80	66	9	111	0.382353	0.784314	0.647059
How to support the participant to answer sensitive questions.	4	100	45	6	114	0.037037	0.925926	0.416667
How to collect Quality of Life/Patient-Reported Outcome data without biasing the results.	32	98	63	3	115	0.285714	0.875	0.5625
Collecting Quality of Life/Patient-Reported Outcome data in different patient groups and/or settings.	24	75	42	18	114	0.25	0.78125	0.4375
Relevance and reasoning behind individual Quality of Life/Patient-Reported Outcome questions.	50	66	17	23	115	0.543478	0.717391	0.184783
How to deal with difficult situations.	2	88	41	15	114	0.020202	0.888889	0.414141
Comments					4
				answered question	115
				skipped question	14
Q14. Has completing this questionnaire changed the way you will manage quality of life/patient-reported outcome measurement in future trials?
Answer Options	Response Percent	Response Count
No	56.3 %	63
Yes	43.8 %	49
Comments		30
	answered question	112
	skipped question	17

## Sheet: CPIs
National CTU CI/PI Survey
Q1. First, some questions about yourself. How much experience in total have you had as a CI/PI?
Answer Options	Response Percent	Response Count
Less than 1 year	0.0 %	0
1-3 years	29.7 %	11
4-6 years	10.8 %	4
7-9 years	13.5 %	5
10 years or more	45.9 %	17
	answered question	37
	skipped question	0
Q2. Which of the following age groups do you belong to?
Answer Options	Response Percent	Response Count
25 or younger	0.0 %	0
26-35	13.5 %	5
36-45	29.7 %	11
46-55	37.8 %	14
56 or older	18.9 %	7
	answered question	37
	skipped question	0
Q3. Thinking about the last trial you worked on that used a Quality of Life or other Patient-Reported Outcome measure. Which of the following clinical areas did the trial cover? PLEASE TICK ALL THAT APPLY
Answer Options	Response Percent	Response Count
General Practice	33.3 %	9
Orthopaedics	3.7 %	1
General Medicine	0.0 %	0
Rheumatology	18.5 %	5
Cardiovascular	0.0 %	0
Oncology	3.7 %	1
Elderly Care	7.4 %	2
Respiratory	11.1 %	3
Opthalmology	25.9 %	7
Obstetrics & Gynaecology	7.4 %	2
Paediatrics	22.2 %	6
Neurology	14.8 %	4
Comments		16
	answered question	27
	skipped question	10
Q4. Was the trial based in primary or secondary care?
Answer Options	Response Percent	Response Count
Primary Care	44.4 %	16
Secondary Care	55.6 %	20
Comments		4
	answered question	36
	skipped question	1
Q5. In the study, Were you a CI or PI?
Answer Options	Response Percent	Response Count
CI	60.6 %	20
PI	39.4 %	13
Comments		0
	answered question	33
	skipped question	4
Q6. Which of the following Patient-Reported Outcome Measures did the trial use? PLEASE TICK ALL THAT APPLY
Answer Options	Response Percent	Response Count
Euroqol EQ-5D	80.0 %	24
Health Assessment Questionnaire (HAQ)	6.7 %	2
Nottingham Health Profile (NHP)	0.0 %	0
SF-12® Health Survey or SF-12v2™ Health Survey	23.3 %	7
SF-36® Health Survey or SF-36v2™ Health Survey	20.0 %	6
Hospital Anxiety and Depression scale (HAD)	36.7 %	11
Arthritis Impact Measurement Scales (AIMS2)	6.7 %	2
EORTC QLQ - C30 (Core Questionnaire)	0.0 %	0
Minnesota Living with Heart Failure © Questionnaire (MLHF)	3.3 %	1
Oxford Hip Score (OHS)	3.3 %	1
Oxford Knee Score (OKS)	0.0 %	0
Roland-Morris Disability Questionnaire (RMDQ)	13.3 %	4
Don't know	3.3 %	1
Can't remember	6.7 %	2
Comments		21
	answered question	30
	skipped question	7
Q7. At what stage of the trial design phase was the quality of life/patient-reported outcome element first discussed?
Answer Options	Response Percent	Response Count
From the start	91.7 %	33
Part way through the process	5.6 %	2
At the end of the process	2.8 %	1
Comments		2
	answered question	36
	skipped question	1
Q8. Was a quality of life/patient-reported outcomes expert involved in the design phase of the trial?
Answer Options	Response Percent	Response Count
No	20.6 %	7
Yes	79.4 %	27
Comments		8
	answered question	34
	skipped question	3
Q9. In your opinion, on a scale of 1 (not important at all) to 10 (extremely important), with what level of importance did the trial management group view the quality of life/patient reported outcome(s) within the trial?
Answer Options	1 (not important at all)	2	3	4	5	6	7	8	9	10 (extremely important)	Rating Average	Response Count
	0	0	1	0	0	1	7	2	6	18	8.8	35
Comments												7
											answered question	35
											skipped question	2
Q10. During the trial, were the staff involved in data collection given instructions on how to administer the quality of life/patient-reported outcome questionnaire?
Answer Options	Response Percent	Response Count
No	17.1 %	6
Yes	82.9 %	29
Comments		7
	answered question	35
	skipped question	2
Q11. Again, thinking about the same trial. What particular information on Quality of Life/Patient-Reported Outcome measurement was given to the data collection staff? Please read the option below and in each case select either 'included in trial protocol, training or SOP', or 'not included'.
Answer Options	Included in trial protocol, training or SOP	Not included	Response Count	Included in trial protocol, training or SOP	Not included
The purpose and/or Importance of Quality of Life/Patient-Reported Outcome data to the trial.	27	2	29	0.931034	0.0689655
Relevance and reasoning behind individual Quality of Life/Patient-Reported Outcome questions.	22	7	29	0.758621	0.241379
When to administer the questionnaire (time points).	29	0	29	1	0
When to administer the questionnaire during the clinic appointment (before/during/after the consultation).	22	6	28	0.785714	0.214286
How much assistance to give the participant during questionnaire completion.	25	4	29	0.862069	0.137931
How to check for, and deal with, missing Quality of Life/Patient-Reported Outcome data.	24	5	29	0.827586	0.172414
How to deal with Quality of Life/Patient-Reported Outcome information that raises concern for the wellbeing of the trial participant (e.g. a questionnaire indicating severe anxiety or depression).	22	7	29	0.758621	0.241379
What to do if participants write additional information on their questionnaires (or attach a letter).	12	17	29	0.413793	0.586207
Comments			1
		answered question	29
		skipped question	8
Q12. Some research nurses we have spoken to have reported encountering Quality of Life/Patient-Reported Outcome questionnaires containing answers which raise concern for the wellbeing of the trial participant in some way. This information has been termed: ‘concerning’ Patient-Reported Outcome information. In these reports, ‘concerning’ Patient-Reported Outcome information may simply have been par…
Answer Options	Response Percent	Response Count
No	50.0 %	18
Yes	50.0 %	18
Don't know	0.0 %	0
	answered question	36
	skipped question	1
Q13. Have you ever taken action in response to ‘concerning’ Patient-Reported Outcome information you have encountered/been made aware of within a trial, in order to assist a trial participant?
Answer Options	Response Percent	Response Count
No	16.7 %	3
Yes	83.3 %	15
Comments		7
	answered question	18
	skipped question	19
Q14. Was there a mechanism in place to record all action(s) taken in response to the ‘concerning’ Patient-Reported Outcome information, in the trial documentation?
Answer Options	Response Percent	Response Count
No	22.2 %	4
Yes	72.2 %	13
Not applicable	5.6 %	1
Comments		3
	answered question	18
	skipped question	19
Q15. If your data collection staff were to encounter ‘concerning’ Patient-Reported Outcome information in a future trial, for example, evidence of anxiety or depression, which of the following would you expect them to do? PLEASE TICK ALL THAT APPLY
Answer Options	Response Percent	Response Count
Not to intervene, it is the responsibility of the trial participant's GP and regular healthcare team to monitor and deal with quality of life related disorders such as anxiety and depression, not the trial staff.	12.1 %	4
To discuss the findings with their line manager in the trial, or with the PI.	81.8 %	27
To discuss the findings with a colleague.	21.2 %	7
To discuss the findings with the participant.	51.5 %	17
Using their discretion, arrange an appointment with the patient's GP or other appropriate healthcare professional.	30.3 %	10
Comments		7
	answered question	33
	skipped question	4
Q16. Thinking about the future. Please read the following statements. In each case, please indicate whether you 'strongly agree', 'agree', 'have no opinion', 'disagree' or 'strongly disagree' with the statement.
Answer Options	Strongly Agree	Agree	No Opinion	Disagree	Strongly Disagree	Response Count	Strongly Agree	Agree	No Opinion	Disagree	Strongly Disagree
Data collection staff in trials need more information on Quality of Life/Patient-Reported Outcome measurement - in the trial protocol.	6	12	12	5	1	36	0.166667	0.333333	0.333333	0.138889	0.0277778
Data collection staff in trials need more information on Quality of Life/Patient-Reported Outcome measurement - in other trial documentation, such as SOPs.	7	16	8	4	1	36	0.194444	0.444444	0.222222	0.111111	0.0277778
Data collection staff in trials need more information on Quality of Life/Patient-Reported Outcome measurement - delivered in the form of trial training.	6	14	7	8	1	36	0.166667	0.388889	0.194444	0.222222	0.0277778
There should be specific protocol content and trial training for data collection staff on how to deal with ‘concerning’ Patient-Reported Outcome information.	14	17	3	2	0	36	0.388889	0.472222	0.0833333	0.0555556	0
It is important to explain to data collection staff, the purpose and Importance of Quality of Life/Patient-Reported Outcome data to the trial.	12	20	2	1	1	36	0.333333	0.555556	0.0555556	0.0277778	0.0277778
It is important to explain to data collection staff, the relevance and reasoning behind individual Quality of Life/Patient-Reported Outcome questions.	8	22	4	0	2	36	0.222222	0.611111	0.111111	0	0.0555556
Comments						6
					answered question	36
					skipped question	1
Q17. Thinking about the future. What particular Quality of Life/Patient-Reported Outcome guidance should be included the trial protocol, what should be included in trial training, what should be included in a standard operating procedure, and what guidance should not be included in any of the above? PLEASE TICK ALL THAT APPLY
Answer Options	Trial Protocol	Trial Training	Standard Operating Procedure	None	Response Count	Trial Protocol	Trial Training	Standard Operating Procedure
Purpose/Importance of Quality of Life/Patient-Reported Outcome data in trial.	27	23	15	1	32	0.870968	0.741935	0.483871
How to administer the questionnaire.	13	27	23	0	32	0.40625	0.84375	0.71875
When to administer the questionnaire.	23	28	21	0	32	0.71875	0.875	0.65625
When/how to deal with 'concerning' Quality of Life/Patient-Reported Outcome information.	15	27	28	0	32	0.46875	0.84375	0.875
What to do if participants write additional information on their questionnaires (or attach a letter).	5	25	22	0	32	0.15625	0.78125	0.6875
Ethical issues associated with Quality of Life/Patient-Reported Outcome use.	12	24	16	2	32	0.4	0.8	0.533333
How to deal with upset patients (communication/counselling skills).	6	29	17	0	32	0.1875	0.90625	0.53125
Working with non-English language patients.	18	24	20	1	32	0.580645	0.774194	0.645161
How to support the participant to answer sensitive questions.	8	27	19	2	31	0.275862	0.931034	0.655172
How to collect Quality of Life/Patient-Reported Outcome data without biasing the results.	9	29	21	0	32	0.28125	0.90625	0.65625
Collecting Quality of Life/Patient-Reported Outcome data in different patient groups and/or settings.	12	23	16	3	32	0.413793	0.793103	0.551724
Relevance and reasoning behind individual Quality of Life/Patient-Reported Outcome questions.	12	23	10	4	32	0.428571	0.821429	0.357143
How to deal with difficult situations.	5	27	22	2	32	0.166667	0.9	0.733333
Comments					4
				answered question	32
				skipped question	5
Q18. Has completing this questionnaire changed the way you will manage quality of life/patient-reported outcome measurement in future trials?
Answer Options	Response Percent	Response Count
No	73.5 %	25
Yes	26.5 %	9
Comments		6
	answered question	34
	skipped question	3
